# Supplementary material for: Ecologic, Geoclimatic, and Genomic Factors Modulating Plague Epidemics in Primary Natural Focus, Brazil
Source: Emerg Infect Dis. 2024 Sep;30(9):1850–64. doi: 10.3201/eid3009.240468 (PMC11346973; doi:10.3201/eid3009.240468)
Supplement: Appendix 2 — Genomic sequences from a study of ecologic, geoclimatic, and genomic factors modulating plague epidemics in primary natural focus, Brazil. [file 24-0468-Techapp-s2.xlsx]

## Sheet: Appendix 2 Table 1
Article DOI: https://doi.org/10.3201/eid3009.240468
EID cannot ensure accessibility for supplementary materials supplied by authors. Readers who have difficulty accessing supplementary content should contact the authors for assistance.
Ecologic, Geoclimatic, and Genomic Factors Modulating Plague Epidemics in Primary Natural Focus, Brazil
Appendix 2
Appendix 2 Table 1. Apomorphic mutations of Yersinia pestis that define derived groups, along with their predicted effects on protein function
##fileformat=VCFv4.2
##FILTER=<ID=PASS,Description="All filters passed">
##commandLine="snippy-core --ref GCF_000006645.1_ASM664v1/ref.fa GCF_000006645.1_ASM664v1 GCF_000007885.1_ASM788v1 GCF_000013825.1_ASM1382v1 GCF_000022805.1_ASM2280v1 GCF_000022825.1_ASM2282v1 GCF_000022845.1_ASM2284v1 GCF_000169615.1_ASM16961v1 GCF_000169635.1_ASM16963v1 GCF_000169655.1_ASM16965v1 GCF_000169675.1_ASM16967v1 GCF_000170275.1_ASM17027v1 GCF_000181455.2_ASM18145v2 GCF_000182485.1_AS…
##FORMAT=<ID=GT,Number=1,Type=String,Description="Genotype">
##INFO=<ID=TYPE,Number=A,Type=String,Description="Allele type: snp ins del">
##contig=<ID=NC_003143.1,len=4653728>
##contig=<ID=NC_003131.1,len=70305>
##contig=<ID=NC_003134.1,len=96210>
##contig=<ID=NC_003132.1,len=9612>
##INFO=<ID=AC,Number=A,Type=Integer,Description="Allele count in genotypes">
##INFO=<ID=AN,Number=1,Type=Integer,Description="Total number of alleles in called genotypes">
##bcftools_viewVersion=1.20+htslib-1.20
##bcftools_viewCommand=view -S includeList -o outputNEFILTER.vcf -O v filtered2.recode.vcf; Date=Tue May 28 19:41:17 2024
##SnpEffVersion="5.0 (build 2020-10-04 16:02), by Pablo Cingolani"
##SnpEffCmd="SnpEff ypco92 /home/joao/projetos/SRP/snippy/input091023/vcfFilter/outputNEFILTER.vcf "
##INFO=<ID=ANN,Number=.,Type=String,Description="Functional annotations: 'Allele | Annotation | Annotation_Impact | Gene_Name | Gene_ID | Feature_Type | Feature_ID | Transcript_BioType | Rank | HGVS.c | HGVS.p | cDNA.pos / cDNA.length | CDS.pos / CDS.length | AA.pos / AA.length | Distance | ERRORS / WARNINGS / INFO' ">
##INFO=<ID=LOF,Number=.,Type=String,Description="Predicted loss of function effects for this variant. Format: 'Gene_Name | Gene_ID | Number_of_transcripts_in_gene | Percent_of_transcripts_affected'">
##INFO=<ID=NMD,Number=.,Type=String,Description="Predicted nonsense mediated decay effects for this variant. Format: 'Gene_Name | Gene_ID | Number_of_transcripts_in_gene | Percent_of_transcripts_affected'">
#CHROM	POS	ID	REF	ALT	QUAL		FILTER		INFO	FORMAT	Yp3185.fa	Yp3190.fa	Yp3191.fa	Yp3192.fa	Yp3193.fa	Yp3197.fa	Yp3200.fa	Yp3201.fa	Yp3202.fasta	Yp3204.fa	Yp3208.fa	Yp3213.fa	Yp3221.fa	Yp3222.fa	Yp3224.fa	Yp3227.fa	Yp3228.fa	Yp3229.fa	Yp3230.fa	Yp3231.fa	Yp3232.fa	Yp3233.fa	Yp3234.fa	Yp3241.fasta	Yp3245.fa	Yp3247.fa	Yp3248.fa	Yp3272.fa	Yp3276.fa	Yp3277.fa	Yp3278.fa	Yp3285.fa	Yp3286.fa	Yp3287.fa	Yp3290.fasta	Yp3291.fa	Yp3292.fa	Yp3296.fasta	Yp3297.fa
NC_003143.1					.		PASS		AC=19;AN=428;ANN=T|upstream_gene_variant|MODIFIER|murG|gene-YPO_RS03765|transcript|TRANSCRIPT_gene-YPO_RS03765|protein_coding||c.-1087C>T|||||1087|,T|upstream_gene_variant|MODIFIER|murC|gene-YPO_RS03770|transcript|TRANSCRIPT_gene-YPO_RS03770|protein_coding||c.-2295C>T|||||2295|WARNING_TRANSCRIPT_NO_START_CODON,T|upstream_gene_variant|MODIFIER|YPO_RS03775|gene-YPO_RS03775|transcript|TRANSCRIPT_gen…	GT	0	0	0	0	0	0	0	0	0	0	0	0	0	0	0	0	0	0	0	0	0	0	0	0	0	0	0	0	0	0	0	0	0	0	0	0	0	0	0
NC_003143.1					.		PASS		AC=19;AN=428;ANN=G||1110/1155|370/384||,G|upstream_gene_variant|MODIFIER|YPO_RS05585|gene-YPO_RS05585|transcript|TRANSCRIPT_gene-YPO_RS05585|protein_coding||c.-4455T>C|||||4455|,G|upstream_gene_variant|MODIFIER|speA|gene-YPO_RS05590|transcript|TRANSCRIPT_gene-YPO_RS05590|protein_coding||c.-2316T>C|||||2316|,G|upstream_gene_variant|MODIFIER|YPO_RS05600|gene-YPO_RS05600|transcript|TRANSCRIPT_gene-Y…	GT	0	0	0	0	0	0	0	0	0	0	0	0	0	0	0	0	0	0	0	0	0	0	0	0	0	0	0	0	0	0	0	0	0	0	0	0	0	0	0
NC_003143.1					.		PASS		AC=19;AN=428;ANN=C||,C|upstream_gene_variant|MODIFIER|YPO_RS15405|gene-YPO_RS15405|transcript|TRANSCRIPT_gene-YPO_RS15405|protein_coding||c.-282A>G|||||282|,C|downstream_gene_variant|MODIFIER|yapA|gene-YPO_RS15390|transcript|TRANSCRIPT_gene-YPO_RS15390|protein_coding||c.*4488T>C|||||4488|WARNING_TRANSCRIPT_NO_START_CODON,C|downstream_gene_variant|MODIFIER|YPO_RS15395|gene-YPO_RS15395|transcript|T…	GT	0	0	0	0	0	0	0	0	0	0	0	0	0	0	0	0	0	0	0	0	0	0	0	0	0	0	0	0	0	0	0	0	0	0	0	0	0	0	0
NC_003143.1					.		PASS		AC=120;AN=428;ANN=A||upstream_gene_variant|MODIFIER|YPO_RS16080|gene-YPO_RS16080|transcript|TRANSCRIPT_gene-YPO_RS16080|protein_coding||c.-4732C>T|||||4732|,A|upstream_gene_variant|MODIFIER|YPO_RS16085|gene-YPO_RS16085|transcript|TRANSCRIPT_gene-YPO_RS16085|protein_coding||c.-3778C>T|||||3778|,A|upstream_gene_variant|MODIFIER|YPO_RS16115|gene-YPO_RS16115|transcript|TRANSCRIPT_gene-YPO_RS16115|pro…	GT	0	0	0	0	0	0	0	0	0	0	0	0	0	0	0	0	0	0	0	0	0	0	0	0	0	0	0	0	0	0	0	0	1	1	0	0	0	0	0
NC_003143.1					.		PASS		AC=34;AN=428;ANN=A|||,A|upstream_gene_variant|MODIFIER|gene-YPO_RS01285|null|transcript|gene-YPO_RS16420|pseudogene||n.-1868G>T|||||1868|,A|downstream_gene_variant|MODIFIER|YPO_RS16405|gene-YPO_RS16405|transcript|TRANSCRIPT_gene-YPO_RS16405|protein_coding||c.*4946C>A|||||4946|,A|downstream_gene_variant|MODIFIER|ybaK|gene-YPO_RS16410|transcript|TRANSCRIPT_gene-YPO_RS16410|protein_coding||c.*4203C>…	GT	0	0	0	0	0	0	0	0	0	0	0	0	0	0	0	0	0	0	0	0	0	0	0	0	0	0	0	0	0	0	0	0	0	0	0	0	0	0	0
NC_003143.1					.		PASS		AC=7;AN=428;ANN=A||||||4684|WARNING_TRANSCRIPT_NO_START_CODON,A|upstream_gene_variant|MODIFIER|YPO_RS17105|gene-YPO_RS17105|transcript|TRANSCRIPT_gene-YPO_RS17105|protein_coding||c.-3453C>T|||||3453|,A|upstream_gene_variant|MODIFIER|YPO_RS17110|gene-YPO_RS17110|transcript|TRANSCRIPT_gene-YPO_RS17110|protein_coding||c.-2106C>T|||||2106|,A|upstream_gene_variant|MODIFIER|YPO_RS17120|gene-YPO_RS17120…	GT	0	0	0	0	0	0	0	0	0	0	0	0	0	0	0	0	0	0	0	0	0	0	0	0	0	0	0	0	0	0	0	0	0	0	0	0	0	0	0
NC_003143.1					.		PASS		AC=7;AN=428;ANN=A|||,A|upstream_gene_variant|MODIFIER|mrcB|gene-YPO_RS17935|transcript|TRANSCRIPT_gene-YPO_RS17935|protein_coding||c.-3878C>T|||||3878|,A|upstream_gene_variant|MODIFIER|hrpB|gene-YPO_RS17940|transcript|TRANSCRIPT_gene-YPO_RS17940|protein_coding||c.-1208C>T|||||1208|,A|upstream_gene_variant|MODIFIER|dksA|gene-YPO_RS17955|transcript|TRANSCRIPT_gene-YPO_RS17955|protein_coding||c.-428…	GT	0	0	0	0	0	0	0	0	0	0	0	0	0	0	0	0	0	0	0	0	0	0	0	0	0	0	0	0	0	0	0	0	0	0	0	0	0	0	0
NC_003143.1					.		PASS		AC=7;AN=428;ANN=G|||,G|upstream_gene_variant|MODIFIER|YPO_RS17990|gene-YPO_RS17990|transcript|TRANSCRIPT_gene-YPO_RS17990|protein_coding||c.-1632A>C|||||1632|,G|upstream_gene_variant|MODIFIER|YPO_RS17995|gene-YPO_RS17995|transcript|TRANSCRIPT_gene-YPO_RS17995|protein_coding||c.-655A>C|||||655|,G|upstream_gene_variant|MODIFIER|can|gene-YPO_RS18005|transcript|TRANSCRIPT_gene-YPO_RS18005|protein_cod…	GT	0	0	0	0	0	0	0	0	0	0	0	0	0	0	0	0	0	0	0	0	0	0	0	0	0	0	0	0	0	0	0	0	0	0	0	0	0	0	0
NC_003143.1					.		PASS		AC=19;AN=428;ANN=C|missense_variant|MODERATE|gltB|gene-YPO_RS18750|transcript|TRANSCRIPT_gene-YPO_RS18750|protein_coding|1/1|c.1072G>C|p.Ala358Pro|1072/4467|1072/4467|358/1488||,C|upstream_gene_variant|MODIFIER|arcB|gene-YPO_RS18740|transcript|TRANSCRIPT_gene-YPO_RS18740|protein_coding||c.-3081C>G|||||3081|,C|upstream_gene_variant|MODIFIER|YPO_RS18745|gene-YPO_RS18745|transcript|TRANSCRIPT_gene-Y…	GT	0	0	0	0	0	0	0	0	0	0	0	0	0	0	0	0	0	0	0	0	0	0	0	0	0	0	0	0	0	0	0	0	0	0	0	0	0	0	0
NC_003143.1					.		PASS		AC=19;AN=428;ANN=G||,G|upstream_gene_variant|MODIFIER|YPO_RS19545|gene-YPO_RS19545|transcript|TRANSCRIPT_gene-YPO_RS19545|protein_coding||c.-3342T>C|||||3342|,G|upstream_gene_variant|MODIFIER|malK|gene-YPO_RS19550|transcript|TRANSCRIPT_gene-YPO_RS19550|protein_coding||c.-2162T>C|||||2162|,G|upstream_gene_variant|MODIFIER|YPO_RS19555|gene-YPO_RS19555|transcript|TRANSCRIPT_gene-YPO_RS19555|protein_…	GT	0	0	0	0	0	0	0	0	0	0	0	0	0	0	0	0	0	0	0	0	0	0	0	0	0	0	0	0	0	0	0	0	0	0	0	0	0	0	0
NC_003143.1					.		PASS		AC=7;AN=428;ANN=C|||,C|upstream_gene_variant|MODIFIER|YPO_RS20380|gene-YPO_RS20380|transcript|TRANSCRIPT_gene-YPO_RS20380|protein_coding||c.-4290A>G|||||4290|,C|upstream_gene_variant|MODIFIER|rffM|gene-YPO_RS20385|transcript|TRANSCRIPT_gene-YPO_RS20385|protein_coding||c.-3026A>G|||||3026|,C|upstream_gene_variant|MODIFIER|wzyE|gene-YPO_RS20390|transcript|TRANSCRIPT_gene-YPO_RS20390|protein_coding|…	GT	0	0	0	0	0	0	0	0	0	0	0	0	0	0	0	0	0	0	0	0	0	0	0	0	0	0	0	1	0	0	0	0	0	0	0	0	0	0	0
NC_003143.1					.		PASS		AC=34;AN=428;ANN=A|||,A|downstream_gene_variant|MODIFIER|YPO_RS20840|gene-YPO_RS20840|transcript|TRANSCRIPT_gene-YPO_RS20840|protein_coding||c.*4150C>T|||||4150|,A|downstream_gene_variant|MODIFIER|YPO_RS20845|gene-YPO_RS20845|transcript|TRANSCRIPT_gene-YPO_RS20845|protein_coding||c.*4444C>T|||||4444|,A|downstream_gene_variant|MODIFIER|YPO_RS20850|gene-YPO_RS20850|transcript|TRANSCRIPT_gene-YPO_RS…	GT	0	0	0	0	0	0	0	0	0	0	0	0	0	0	0	0	0	0	0	0	0	0	0	0	0	0	0	0	0	0	0	0	0	0	0	0	0	0	0
[truncated: 389 more columns]

## Sheet: Appendix 2 Table 2
Article DOI: https://doi.org/10.3201/eid3009.240468
EID cannot ensure accessibility for supplementary materials supplied by authors. Readers who have difficulty accessing supplementary content should contact the authors for assistance.
Ecologic, Geoclimatic, and Genomic Factors Modulating Plague Epidemics in Primary Natural Focus, Brazil
Appendix 2
Appendix 2 Table 2. Apomorphic mutations of Yersinia pestis that define each derived group, along with their predicted effects on protein function
Yp derived groups	Gene name	Symbol	Position	CO92 Ref	Aminoacid change	VCF classification	pred. Effect	Locus tag
Group A (blue)	cell division protein FtsW	ftsW	599006	c.113C>T	p.Thr38Ile	missense	Moderate	gene-YPO_RS03760	113/1203
	methionine adenosyltransferase	metK	1024632	c.1110A>G	p.Lys370Lys	synonymous	Low	gene-YPO_RS05595	1110/1155
	enhanced serine sensitivity protein SseB	sseB	3232217	c.806A>G	p.His269Arg	missense	Moderate	gene-YPO_RS15410	806/954
	glutamate synthase large	gltB	3968205	c.1072G>C	p.Ala358Pro	missense	Moderate	gene-YPO_RS18750	1072/4467
	maltose ABC transporter pe	malM	4149184	c.-4854T>C	-	upstream gene	Modifier	gene-YPO_RS19540
Group B (grey)	lipid III flippase WzxE	wzxE	4331567	c.709A>G	p.Met237Val	missense	Moderate	gene-YPO_RS20400	709/1257
Group C (orange)	D-sedoheptulose 7-phosphate isomerase	IpcA	3608605	c.-4684C>T	-	upstream gene	Modifier	gene-YPO_RS17100
	DNA/RNA nuclease SfsA	sfsA	3794753	c.480G>A	p.Lys160Lys	synonymous	Low	gene-YPO_RS17950	480/738
	ABC transporter ATP-bindiing	YPO_RS18000	3804825	c.269A>C	p.Asn90Thr	missense	Moderate	gene-YPO_RS18000	269/927
Group D (green)	YbaL family putative K(+) efflux transporter	ybaL	3450651	c.138C>A	p.Phe46Leu	missense	Moderate	gene-YPO_RS16430	138/1692
	N/A	YPO_RS20830	4441609	c.2415C>T	p.Gly805Gly	synonymous	Low	gene-YPO_RS20830	2415/9042
Group E (lilac)	Dyp-type peroxidase	YPO_RS16105	3378578	c.480C>T	p.Ala160Ala	synonymous	Low	gene-YPO_RS16105	480/900

## Sheet: Appendix 2 Table 3
Article DOI: https://doi.org/10.3201/eid3009.240468
EID cannot ensure accessibility for supplementary materials supplied by authors. Readers who have difficulty accessing supplementary content should contact the authors for assistance.
Ecologic, Geoclimatic, and Genomic Factors Modulating Plague Epidemics in Primary Natural Focus, Brazil
Appendix 2
Appendix 2 Table 3. Locations of weather stations by county
COUNTIES	LAT_Y	LON_X
Araripina 01	-7.55	-40.5667
Araripina 02	-7.4583	-40.4167
Araripina 03	-7.65	-40.4
Araripina 04	-7.8853	-40.4942
Bodocó 01	-7.7806	-39.9375
Bodocó 02	-7.5333	-40.1
Exu 01	-7.5161	-39.7294
Exu 02	-7.4167	-39.85
Exu 03	-7.6833	-39.7833
Exu 04	-7.5	-39.8333
Granito 01	-7.7172	-39.6158
Granito 02	-7.9167	-39.6833
Ipubi 01	-7.6522	-40.1469
Ipubi 02	-7.5819	-40.2328
Ipubi 03	-7.4736	-40.2783
Moreilândia 01	-7.6075	-39.55
Ouricuri 01	-7.8861	-40.0881
Ouricuri 02	-7.8833	-40.0667
Ouricuri 03	-7.8667	-40.15
Ouricuri 04	-8.0833	-40.2
Ouricuri 05	-8.0072	-40.2925
Ouricuri 06	-8.0856	-40.4161
Ouricuri 07	-7.9556	-39.9111
Serrita 01	-7.9447	-39.2931
Serrita 02	-7.8472	-39.46
Serrita 03	-7.8197	-39.1486
Trindade 01	-7.7597	-40.2761
Cedro 01	-7.7211	-39.2361

## Sheet: Appendix 2 Table 4
Article DOI: https://doi.org/10.3201/eid3009.240468
EID cannot ensure accessibility for supplementary materials supplied by authors. Readers who have difficulty accessing supplementary content should contact the authors for assistance.
Ecologic, Geoclimatic, and Genomic Factors Modulating Plague Epidemics in Primary Natural Focus, Brazil
Appendix 2
Appendix 2 Table 4. Yersinia pestis contigs from Brazil
Strain	number of contigs	total contigs length	mean contig size	contig size first quartile	median contig size	contig size third quartile	longest contig	shortest contig	contigs > 500 nt	contigs > 1K nt	contigs > 10K nt	contigs > 100K nt	contigs > 1M nt	N50	L50	N80	L80
Yp3202	258	4598418	1782333	490	8568	30049	124380	101	192(74.42%)	180(69.77%)	116(44.96%)	2(0.78%)	0(0.00%)	44992	38	20764	80
Yp3241	323	4589765	1420980	315	4485	24030	106747	100	219(67.80%)	192(59.44%)	123(38.08%)	2(0.62%)	0(0.00%)	39176	41	20522	88
Yp3290	368	4589901	1247256	347	5296	19640	97539	101	262(71.20%)	242(65.76%)	138(37.50%)	0(0.00%)	0(0.00%)	31202	51	15401	110
Yp3296	288	4604925	1598932	377	7080	25901	106741	101	203(70.49%)	188(65.28%)	122(42.36%)	1(0.35%)	0(0.00%)	42072	40	19954	86
Yp3959	270	4584853	1698094	288	7004	27901	124376	101	183(67.78%)	170(62.96%)	116(42.96%)	3(1.11%)	0(0.00%)	44508	38	23516	80
Yp4000	278	4527442	1628576	330	7078	27133	106739	101	194(69.78%)	181(65.11%)	120(43.17%)	2(0.72%)	0(0.00%)	43651	39	20764	82
Yp4001	249	4607431	1850374	482	7645	31067	124379	101	184(73.90%)	170(68.27%)	112(44.98%)	2(0.80%)	0(0.00%)	45710	37	25900	77
Yp4002	356	4562597	1281628	388	5431	19908	100769	102	261(73.31%)	240(67.42%)	135(37.92%)	1(0.28%)	0(0.00%)	31748	49	16296	106
Yp4003	278	4504495	1620322	285	6245	27133	124376	101	187(67.27%)	172(61.87%)	113(40.65%)	3(1.08%)	0(0.00%)	43651	37	23524	78
Yp4004	264	4511454	1708884	362	8087	28782	104699	101	185(70.08%)	174(65.91%)	116(43.94%)	1(0.38%)	0(0.00%)	43651	39	22234	81
Yp4005	272	4622639	1699500	347	8568	27901	106737	101	195(71.69%)	181(66.54%)	122(44.85%)	2(0.74%)	0(0.00%)	44056	39	21463	84
Yp4006	251	4469089	1780514	362	8568	29468	124376	101	179(71.31%)	167(66.53%)	114(45.42%)	3(1.20%)	0(0.00%)	44992	36	21682	78
Yp4007	296	4608976	1557086	298	5299	25930	124376	101	199(67.23%)	181(61.15%)	119(40.20%)	3(1.01%)	0(0.00%)	42088	39	21681	82
Yp4008	289	4513150	1561644	385	6014	25900	124383	101	206(71.28%)	182(62.98%)	115(39.79%)	3(1.04%)	0(0.00%)	42087	37	20713	81
Yp4009	284	4603240	1620859	336	6927	27902	104699	101	197(69.37%)	179(63.03%)	119(41.90%)	1(0.35%)	0(0.00%)	42212	40	22777	83
Yp4010	308	4427938	1437642	282	3753	21512	124386	100	208(67.53%)	182(59.09%)	113(36.69%)	3(0.97%)	0(0.00%)	40544	37	20713	81
Yp4011	270	4582172	1697101	400	7645	28782	106567	101	195(72.22%)	178(65.93%)	119(44.07%)	2(0.74%)	0(0.00%)	43651	39	21072	82
Yp4012	281	4584872	1631627	362	7068	27357	106739	101	193(68.68%)	179(63.70%)	121(43.06%)	2(0.71%)	0(0.00%)	42102	40	21085	85
Yp4013	390	4558793	1168921	207	2464	18575	82392	100	233(59.74%)	212(54.36%)	130(33.33%)	0(0.00%)	0(0.00%)	34701	48	18235	99
Yp4014	279	4505085	1614726	330	5299	27751	106735	101	189(67.74%)	170(60.93%)	112(40.14%)	2(0.72%)	0(0.00%)	45329	37	25131	78
Yp4015	263	4605442	1751119	352	7823	29468	124375	101	182(69.20%)	171(65.02%)	117(44.49%)	3(1.14%)	0(0.00%)	44863	38	24364	79
Yp4016	279	4572042	1638725	332	5431	27133	124377	101	192(68.82%)	170(60.93%)	113(40.50%)	4(1.43%)	0(0.00%)	47080	35	24364	76
Yp4017	275	4597202	1671710	309	6828	28782	124375	101	188(68.36%)	176(64.00%)	118(42.91%)	3(1.09%)	0(0.00%)	42084	39	22986	82
Yp4018	267	4596875	1721676	377	7461	28783	124375	101	189(70.79%)	174(65.17%)	116(43.45%)	3(1.12%)	0(0.00%)	44992	37	20883	80
Yp4019	269	4594200	1707881	385	8568	27133	124376	101	194(72.12%)	178(66.17%)	120(44.61%)	2(0.74%)	0(0.00%)	44863	38	20764	83
Yp4020	255	4583437	1797426	379	8448	31595	106735	101	179(70.20%)	169(66.27%)	115(45.10%)	1(0.39%)	0(0.00%)	47083	38	22606	78
Yp4021	255	4604423	1805656	536	9464	30047	124375	101	192(75.29%)	181(70.98%)	120(47.06%)	2(0.78%)	0(0.00%)	44863	38	20764	82
Yp4022	249	4502812	1808358	437	9463	30047	124374	101	181(72.69%)	171(68.67%)	117(46.99%)	2(0.80%)	0(0.00%)	44863	37	21681	80
Yp4023	261	4383021	1679318	828	8742	27109	124376	101	206(78.93%)	191(73.18%)	119(45.59%)	3(1.15%)	0(0.00%)	38050	38	19439	84
Yp4024	287	4462795	1554981	1151	8742	21463	106563	110	231(80.49%)	216(75.26%)	129(44.95%)	2(0.70%)	0(0.00%)	39143	40	16058	94
Yp4025	256	4597314	1795826	400	8742	28781	124378	101	187(73.05%)	173(67.58%)	117(45.70%)	3(1.17%)	0(0.00%)	44863	37	21375	80
Yp4026	261	4491705	1720960	533	9179	27133	124375	101	195(74.71%)	183(70.11%)	122(46.74%)	3(1.15%)	0(0.00%)	39194	38	19805	84
Yp4027	273	4598240	1684337	534	8750	29468	106739	101	205(75.09%)	192(70.33%)	125(45.79%)	1(0.37%)	0(0.00%)	37607	44	20698	90

## Sheet: Appendix 2 Table 5
Article DOI: https://doi.org/10.3201/eid3009.240468
EID cannot ensure accessibility for supplementary materials supplied by authors. Readers who have difficulty accessing supplementary content should contact the authors for assistance.
Ecologic, Geoclimatic, and Genomic Factors Modulating Plague Epidemics in Primary Natural Focus, Brazil
Appendix 2
Appendix 2 Table 5. Location and collection date of Yersinia pestis strains from Brazil
id	day	month	year	type	Municipio	UF	latitude	longitude	type__colour	geo	geo__shape
P.Exu 13	29	9	1966	Araripe ancestor	Exu	PE	-7.4596	-39.7954	#cc1e1e	EXATO	circle
P.Exu 18	16	1	1967	Araripe ancestor	Exu	PE	-7.4596	-39.7954	#cc1e1e	EXATO	circle
P.Exu 19	19	1	1967	Araripe ancestor	Exu	PE	-7.44409	-39.8404	#cc1e1e	EXATO	circle
P.Exu 20	17	1	1967	Araripe ancestor	Exu	PE	-7.44409	-39.8404	#cc1e1e	EXATO	circle
P.Exu 21	26	6	1967	Araripe ancestor	Exu	PE	-7.60968	-39.8757	#cc1e1e	EXATO	circle
P.Exu 29	24	7	1967	Araripe ancestor	Exu	PE	-7.46128	-39.8175	#cc1e1e	EXATO	circle
P.Exu 32	1	8	1967	Araripe ancestor	Exu	PE	-7.46128	-39.8175	#cc1e1e	EXATO	circle
P.Exu 36	4	8	1967	Araripe ancestor	Exu	PE	-7.46128	-39.8175	#cc1e1e	EXATO	circle
P.Exu 37	5	8	1967	Araripe ancestor	Exu	PE	-7.46128	-39.8175	#cc1e1e	EXATO	circle
P.Exu 40	6	8	1967	Araripe ancestor	Exu	PE	-7.46128	-39.8175	#cc1e1e	EXATO	circle
P.Exu 47	9	8	1967	Araripe ancestor	Exu	PE	-7.46128	-39.8175	#cc1e1e	EXATO	circle
P.Exu 56	16	8	1967	Araripe ancestor	Exu	PE	-7.46128	-39.8175	#cc1e1e	EXATO	circle
P.Exu 66	20	8	1967	Araripe ancestor	Exu	PE	-7.44409	-39.8404	#cc1e1e	EXATO	circle
P.Exu 67	2	8	1967	Araripe ancestor	Exu	PE	-7.46128	-39.8175	#cc1e1e	EXATO	circle
P.Exu 69	22	8	1967	Araripe ancestor	Exu	PE	-7.48623	-39.8103	#cc1e1e	EXATO	circle
P.Exu 72	22	8	1967	Araripe ancestor	Exu	PE	-7.48623	-39.8103	#cc1e1e	EXATO	circle
P.Exu 73	22	8	1967	Araripe ancestor	Exu	PE	-7.47957	-39.8423	#cc1e1e	EXATO	circle
P.Exu 74	21	8	1967	Araripe ancestor	Exu	PE	-7.46128	-39.8175	#cc1e1e	EXATO	circle
P.Exu 75	21	8	1967	Araripe ancestor	Exu	PE	-7.47957	-39.8423	#cc1e1e	EXATO	circle
P.Exu 76	21	8	1967	Araripe ancestor	Exu	PE	-7.47957	-39.8423	#cc1e1e	EXATO	circle
P.Exu 77	23	8	1967	Araripe ancestor	Exu	PE	-7.51489	-39.8454	#cc1e1e	EXATO	circle
P.Exu 78	22	8	1967	Araripe ancestor	Exu	PE	-7.48623	-39.8103	#cc1e1e	EXATO	circle
P.Exu 79	23	8	1967	Araripe ancestor	Exu	PE	-7.47957	-39.8423	#cc1e1e	EXATO	circle
P.Exu 104	23	8	1967	Araripe ancestor	Exu	PE	-7.47957	-39.8423	#cc1e1e	EXATO	circle
P.Exu 126	1	9	1967	Araripe ancestor	Exu	PE	-7.45038	-39.8476	#cc1e1e	EXATO	circle
P.Exu 138	6	9	1967	Araripe ancestor	Exu	PE	-7.47957	-39.8423	#cc1e1e	EXATO	circle
P.Exu 148	2	9	1967	Araripe ancestor	Exu	PE	-7.45038	-39.8476	#cc1e1e	EXATO	circle
P.Exu 244	11	9	1968	Group B	Araripina	PE	-7.56263	-40.4704	#878789	EXATO	circle
P.Exu 257	18	9	1968	Araripe ancestor	Exu	PE	-7.52115	-39.6693	#cc1e1e	EXATO	circle
P.Exu 259	19	9	1968	Araripe ancestor	Exu	PE	-7.58087	-39.7737	#cc1e1e	EXATO	circle
P.Exu 261	15	9	1968	Araripe ancestor	Exu	PE	-7.58087	-39.7737	#cc1e1e	EXATO	circle
P.Exu 284	3	10	1968	Araripe ancestor	Exu	PE	-7.54451	-39.7662	#cc1e1e	EXATO	circle
P.Exu 296	28	10	1968	Araripe ancestor	Exu	PE	-7.67323	-39.7811	#cc1e1e	EXATO	circle
P.Exu 297	31	10	1968	Araripe ancestor	Exu	PE	-7.67323	-39.7811	#cc1e1e	EXATO	circle
P.Exu 298	1	1	1969	Araripe ancestor	Exu	PE	-7.60557	-39.8816	#cc1e1e	EXATO	circle
P.Exu 302	21	11	1969	Araripe ancestor	Exu	PE	-7.43676	-39.8347	#cc1e1e	EXATO	circle
P.Exu 304	7	2	1969	Araripe ancestor	Exu	PE	-7.40039	-39.7098	#cc1e1e	EXATO	circle
P.Exu 306	12	2	1969	Araripe ancestor	Exu	PE	-7.43583	-39.8319	#cc1e1e	EXATO	circle
P.Exu 308	17	7	1969	Araripe ancestor	Exu	PE	-7.62151	-39.8724	#cc1e1e	EXATO	circle
P.Exu 314	6	8	1969	Araripe ancestor	Exu	PE	-7.62151	-39.8724	#cc1e1e	EXATO	circle
P.Exu 317	8	8	1969	Group D	Exu	PE	-7.47869	-39.8871	#9cdc09	EXATO	circle
P.Exu 321	16	8	1969	Araripe ancestor	Exu	PE	-7.62151	-39.8724	#cc1e1e	EXATO	circle
P.Exu 322	16	8	1969	Araripe ancestor	Exu	PE	-7.62151	-39.8724	#cc1e1e	EXATO	circle
P.Exu 338	14	9	1969	Group D	Exu	PE	-7.47957	-39.8423	#9cdc09	EXATO	circle
P.Exu 348	22	9	1969	Araripe ancestor	Exu	PE	-7.6128	-39.8534	#cc1e1e	EXATO	circle
P.Exu 351	23	12	1969	Brazil ancestor	Araripina	PE	-7.63861	-40.4517	#f3f300	EXATO	circle
P.Exu 353	9	11	1969	Group D	Exu	PE	-7.47816	-39.8417	#9cdc09	EXATO	circle
P.Exu 354	1	11	1969	Group D	Exu	PE	-7.47816	-39.8417	#9cdc09	EXATO	circle
P.Exu 355	9	12	1969	Araripe ancestor	Exu	PE	-7.47816	-39.8417	#cc1e1e	EXATO	circle
P.Exu 356	19	12	1969	Group D	Exu	PE	-7.47549	-39.8137	#9cdc09	EXATO	circle
P.Exu 357	20	12	1969	Group D	Exu	PE	-7.47549	-39.8137	#9cdc09	EXATO	circle
P.Exu 358	22	12	1969	Group D	Exu	PE	-7.47549	-39.8137	#9cdc09	EXATO	circle
P.Exu 360	22	12	1969	Group D	Exu	PE	-7.47549	-39.8137	#9cdc09	EXATO	circle
P.Exu 361	22	12	1969	Group D	Exu	PE	-7.47549	-39.8137	#9cdc09	EXATO	circle
P.Exu 362	20	12	1969	Group D	Exu	PE	-7.45317	-39.8037	#9cdc09	EXATO	circle
P.Exu 363	7	1	1970	Group D	Exu	PE	-7.4666	-39.8146	#9cdc09	EXATO	circle
P.Exu 364	4	1	1970	Group D	Exu	PE	-7.4666	-39.8146	#9cdc09	EXATO	circle
P.Exu 366	31	12	1969	Group D	Exu	PE	-7.47549	-39.8137	#9cdc09	EXATO	circle
P.Exu 367	5	1	1970	Araripe ancestor	Exu	PE	-7.47549	-39.8137	#cc1e1e	EXATO	circle
P.Exu 368	10	1	1970	Group D	Exu	PE	-7.4666	-39.8146	#9cdc09	EXATO	circle
P.Exu 374	7	1	1970	Group D	Exu	PE	-7.4666	-39.8146	#9cdc09	EXATO	circle
P.Exu 380	7	1	1970	Group D	Exu	PE	-7.47549	-39.8137	#9cdc09	EXATO	circle
P.Exu 381	5	1	1970	Group D	Exu	PE	-7.47549	-39.8137	#9cdc09	EXATO	circle
P.Exu 384	29	1	1970	Group E	Exu	PE	-7.48623	-39.8103	#c059c6	EXATO	circle
P.Exu 389	28	2	1970	Group D	Exu	PE	-7.45731	-39.8232	#9cdc09	EXATO	circle
P.Exu 392	25	8	1970	Araripe ancestor	Exu	PE	-7.56828	-39.8257	#cc1e1e	EXATO	circle
P.Exu 409	12	10	1970	Araripe ancestor	Exu	PE	-7.56276	-39.8221	#cc1e1e	EXATO	circle
P.Exu 417	21	10	1970	Araripe ancestor	Exu	PE	-7.56276	-39.8221	#cc1e1e	EXATO	circle
P.Exu 431	4	7	1971	Araripe ancestor	Exu	PE	-7.62467	-39.8436	#cc1e1e	EXATO	circle
P.Exu 435	23	7	1971	Araripe ancestor	Exu	PE	-7.59133	-39.7633	#cc1e1e	EXATO	circle
P.Exu 462	28	7	1971	Araripe ancestor	Exu	PE	-7.58797	-39.7939	#cc1e1e	EXATO	circle
P.Exu 464	31	7	1971	Araripe ancestor	Exu	PE	-7.58797	-39.7939	#cc1e1e	EXATO	circle
P.Exu 471	31	7	1971	Araripe ancestor	Exu	PE	-7.58797	-39.7939	#cc1e1e	EXATO	circle
P.Exu 473	2	8	1971	Araripe ancestor	Exu	PE	-7.55115	-39.7895	#cc1e1e	EXATO	circle
P.Exu 563	8	6	1972	Araripe ancestor	Bodocó	PE	-7.70327	-39.8139	#cc1e1e	EXATO	circle
P.Exu 579	4	8	1972	Araripe ancestor	Bodocó	PE	-7.70327	-39.8139	#cc1e1e	EXATO	circle
P.Exu 580	14	8	1972	Araripe ancestor	Exu	PE	-7.69453	-39.7789	#cc1e1e	EXATO	circle
P.Exu 582	26	8	1972	Araripe ancestor	Exu	PE	-7.4596	-39.7954	#cc1e1e	EXATO	circle
P.Exu 589	29	9	1972	Araripe ancestor	Exu	PE	-7.60996	-39.7076	#cc1e1e	EXATO	circle
P.Exu 618	20	6	1974	Group E	Exu	PE	-7.40428	-39.7263	#c059c6	EXATO	circle
P.Exu 619	11	6	1974	Group E	Exu	PE	-7.40428	-39.7263	#c059c6	EXATO	circle
P.Exu 622	17	6	1974	Group E	Exu	PE	-7.40428	-39.7263	#c059c6	EXATO	circle
P.Exu 628	23	6	1974	Group E	Exu	PE	-7.33917	-39.7175	#c059c6	EXATO	circle
P.Exu 674	21	7	1974	Group E	Exu	PE	-7.4444	-39.739	#c059c6	EXATO	circle
P.Exu 677	22	7	1974	Group E	Exu	PE	-7.4444	-39.739	#c059c6	EXATO	circle
P.Exu 687	17	8	1974	Group E	Exu	PE	-7.38152	-39.658	#c059c6	EXATO	circle
P.Exu 702	1	10	1974	Group E	Exu	PE	-7.50757	-39.6914	#c059c6	EXATO	circle
P.Exu 704	3	10	1974	Group E	Exu	PE	-7.5071	-39.7005	#c059c6	EXATO	circle
P.Exu 705	5	10	1974	Group E	Exu	PE	-7.5071	-39.7005	#c059c6	EXATO	circle
P.Exu 706	3	10	1974	Group E	Exu	PE	-7.50757	-39.6914	#c059c6	EXATO	circle
P.Exu 710	18	10	1974	Group E	Exu	PE	-7.52018	-39.7793	#c059c6	EXATO	circle
P.Exu 711	19	10	1974	Group E	Exu	PE	-7.49436	-39.8108	#c059c6	EXATO	circle
P.Exu 712	18	10	1974	Group E	Exu	PE	-7.52018	-39.7793	#c059c6	EXATO	circle
P.Exu 713	17	10	1974	Group E	Exu	PE	-7.52018	-39.7793	#c059c6	EXATO	circle
P.Exu 715	24	10	1974	Group E	Exu	PE	-7.42702	-39.7484	#c059c6	EXATO	circle
P.Exu 716	17	10	1974	Group E	Exu	PE	-7.49436	-39.8108	#c059c6	EXATO	circle
P.Exu 717	17	10	1974	Group E	Exu	PE	-7.52018	-39.7793	#c059c6	EXATO	circle
P.Exu 718	17	10	1974	Group E	Exu	PE	-7.52018	-39.7793	#c059c6	EXATO	circle
P.Exu 719	30	10	1974	Group E	Exu	PE	-7.51351	-39.7609	#c059c6	EXATO	circle
P.Exu 720	20	11	1974	Group E	Exu	PE	-7.50507	-39.8041	#c059c6	EXATO	circle
P.Exu 721	20	2	1975	Group E	Exu	PE	-7.52365	-39.8466	#c059c6	EXATO	circle
P.Exu 722	21	2	1975	Group E	Exu	PE	-7.50825	-39.8427	#c059c6	EXATO	circle
P.Exu 723	5	2	1975	Group E	Exu	PE	-7.47816	-39.8417	#c059c6	EXATO	circle
P.Exu 724	14	2	1975	Group E	Exu	PE	-7.539	-39.8418	#c059c6	EXATO	circle
P.Exu 726	18	2	1975	Group E	Exu	PE	-7.50825	-39.8427	#c059c6	EXATO	circle
P.Exu 730	26	5	1975	Group E	Araripina	PE	-7.97358	-40.5516	#c059c6	EXATO	circle
P.Exu 732	17	6	1975	Group E	Araripina	PE	-7.57936	-40.5311	#c059c6	EXATO	circle
P.Exu 734	6	6	1975	Group E	Araripina	PE	-7.97358	-40.5516	#c059c6	EXATO	circle
P.Exu 737	2	7	1975	Group E	Araripina	PE	-7.97358	-40.5516	#c059c6	EXATO	circle
P.Exu 738	4	7	1975	Group E	Araripina	PE	-7.5111	-40.5868	#c059c6	EXATO	circle
P.Exu 739	15	7	1975	Group E	Araripina	PE	-7.60224	-40.4828	#c059c6	EXATO	circle
P.Exu 740	5	8	1975	Group E	Exu	PE	-7.59274	-39.6914	#c059c6	EXATO	circle
P.Exu 743	7	7	1975	Group E	Araripina	PE	-7.60224	-40.4828	#c059c6	EXATO	circle
P.Exu 744	15	8	1975	Group E	Exu	PE	-7.6021	-39.7113	#c059c6	EXATO	circle
P.Exu 745	14	8	1975	Group E	Exu	PE	-7.58367	-39.6788	#c059c6	EXATO	circle
P.Exu 746	15	8	1975	Group E	Exu	PE	-7.58367	-39.6788	#c059c6	EXATO	circle
P.Exu 747	13	8	1975	Group E	Exu	PE	-7.58367	-39.6788	#c059c6	EXATO	circle
P.Exu 748	15	8	1975	Group E	Exu	PE	-7.6021	-39.7113	#c059c6	EXATO	circle
P.Exu 749	16	8	1975	Group E	Exu	PE	-7.58367	-39.6788	#c059c6	EXATO	circle
P.Exu 750	13	8	1975	Group E	Exu	PE	-7.58367	-39.6788	#c059c6	EXATO	circle
P.Exu 752	6	8	1975	Group E	Exu	PE	-7.6696	-39.7308	#c059c6	EXATO	circle
P.Exu 754	23	8	1974	Group E	Exu	PE	-7.54966	-39.7042	#c059c6	EXATO	circle
P.Exu 755	10	9	1975	Group E	Simões	PE	-7.61689	-40.7075	#c059c6	EXATO	circle
P.Exu 756	14	8	1975	Group E	Araripina	PE	-7.6284	-40.5306	#c059c6	EXATO	circle
P.Exu 758	27	8	1975	Group E	Araripina	PE	-7.87199	-40.4753	#c059c6	EXATO	circle
P.Exu 761	14	8	1975	Group E	Exu	PE	-7.59274	-39.6914	#c059c6	EXATO	circle
P.Exu 762	13	8	1975	Group E	Araripina	PE	-7.55373	-40.5538	#c059c6	EXATO	circle
P.Exu 763	24	7	1975	Group E	Exu	PE	-7.57679	-39.7445	#c059c6	EXATO	circle
P.Exu 764	12	8	1975	Group E	Exu	PE	-7.58367	-39.6788	#c059c6	EXATO	circle
P.Exu 765	15	8	1975	Group E	Exu	PE	-7.58367	-39.6788	#c059c6	EXATO	circle
P.Exu 766	12	8	1975	Group E	Exu	PE	-7.58367	-39.6788	#c059c6	EXATO	circle
P.Exu 767	8	9	1975	Group E	Araripina	PE	-7.73529	-40.4662	#c059c6	EXATO	circle
P.Exu 768	5	9	1975	Group E	Ipubí	PE	-7.60578	-40.1984	#c059c6	EXATO	circle
P.Exu 769	5	9	1975	Group E	Ipubí	PE	-7.60578	-40.1984	#c059c6	EXATO	circle
P.Exu 770	5	9	1975	Group E	Ipubí	PE	-7.60578	-40.1984	#c059c6	EXATO	circle
P.Exu 771	4	9	1975	Group E	Araripina	PE	-7.60224	-40.4828	#c059c6	EXATO	circle
P.Exu 772	6	9	1975	Group E	Araripina	PE	-7.83386	-40.477	#c059c6	EXATO	circle
P.Exu 773	18	9	1975	Group E	Araripina	PE	-7.68279	-40.3652	#c059c6	EXATO	circle
P.Exu 774	5	9	1975	Group E	Araripina	PE	-7.76565	-40.4534	#c059c6	EXATO	circle
P.Exu 775	5	9	1975	Group E	Ipubí	PE	-7.60578	-40.1984	#c059c6	EXATO	circle
P.Exu 776	13	9	1975	Araripe ancestor	Exu	PE	-7.54592	-39.7789	#cc1e1e	EXATO	circle
P.Exu 777	13	9	1975	Group E	Exu	PE	-7.68061	-39.8012	#c059c6	EXATO	circle
P.Exu 778	3	9	1975	Group E	Araripina	PE	-7.4637	-40.5126	#c059c6	EXATO	circle
P.Exu 779	3	9	1975	Group E	Exu	PE	-7.47852	-39.7807	#c059c6	EXATO	circle
P.Exu 782	30	8	1975	Group E	Araripina	PE	-7.76565	-40.4534	#c059c6	EXATO	circle
P.Exu 783	21	9	1975	Group E	Araripina	PE	-7.72204	-40.4276	#c059c6	EXATO	circle
P.Exu 784	22	10	1975	Group E	Exu	PE	-7.58783	-39.5399	#c059c6	EXATO	circle
P.Exu 785	30	9	1975	Group E	Exu	PE	-7.5232	-39.7205	#c059c6	EXATO	circle
P.Exu 786	1	10	1975	Group E	Exu	PE	-7.5232	-39.7205	#c059c6	EXATO	circle
P.Exu 787	5	11	1975	Group E	Exu	PE	-7.4444	-39.739	#c059c6	EXATO	circle
P.Exu 788	5	7	1975	Group E	Araripina	PE	-7.68449	-40.5275	#c059c6	EXATO	circle
P.Exu 845	16	7	1980	Group E	Ipubí	PE	-7.6796	-40.1509	#c059c6	EXATO	circle
P.Exu 857	25	11	1980	Group E	Araripina	PE	-7.62007	-40.5178	#c059c6	EXATO	circle
P.Exu 03	30	8	1966	Araripe ancestor	Exu	PE	-7.32023	-39.7097	#cc1e1e	EXATO	circle
P.Exu 07	20	9	1966	Araripe ancestor	Exu	PE	-7.40601	-39.7847	#cc1e1e	EXATO	circle
P.Exu 08	17	9	1966	Araripe ancestor	Exu	PE	-7.4596	-39.7954	#cc1e1e	EXATO	circle
P.Exu 09	24	9	1966	Araripe ancestor	Exu	PE	-7.40272	-39.7521	#cc1e1e	EXATO	circle
P.Exu 10	24	9	1966	Araripe ancestor	Exu	PE	-7.4596	-39.7954	#cc1e1e	EXATO	circle
P.Exu 11	24	9	1966	Araripe ancestor	Exu	PE	-7.40272	-39.7521	#cc1e1e	EXATO	circle
P.Exu 12	27	9	1966	Araripe ancestor	Exu	PE	-7.41341	-39.7757	#cc1e1e	EXATO	circle
P.Exu 22	23	6	1967	Araripe ancestor	Exu	PE	-7.56968	-39.8252	#cc1e1e	EXATO	circle
P.Exu 25	19	7	1967	Araripe ancestor	Exu	PE	-7.46128	-39.8175	#cc1e1e	EXATO	circle
P.Exu 27	27	7	1967	Araripe ancestor	Exu	PE	-7.46128	-39.8175	#cc1e1e	EXATO	circle
P.Exu 30	31	7	1967	Araripe ancestor	Exu	PE	-7.46128	-39.8175	#cc1e1e	EXATO	circle
P.Exu 31	1	8	1967	Araripe ancestor	Exu	PE	-7.46128	-39.8175	#cc1e1e	EXATO	circle
P.Exu 39	4	8	1967	Araripe ancestor	Exu	PE	-7.46128	-39.8175	#cc1e1e	EXATO	circle
P.Exu 41	9	8	1967	Araripe ancestor	Exu	PE	-7.47957	-39.8423	#cc1e1e	EXATO	circle
P.Exu 42	31	7	1967	Araripe ancestor	Exu	PE	-7.46128	-39.8175	#cc1e1e	EXATO	circle
P.Exu 44	11	8	1967	Araripe ancestor	Exu	PE	-7.46128	-39.8175	#cc1e1e	EXATO	circle
P.Exu 50	11	8	1967	Araripe ancestor	Exu	PE	-7.46128	-39.8175	#cc1e1e	EXATO	circle
P.Exu 51	1	8	1967	Araripe ancestor	Exu	PE	-7.46128	-39.8175	#cc1e1e	EXATO	circle
P.Exu 53	11	8	1967	Araripe ancestor	Exu	PE	-7.46128	-39.8175	#cc1e1e	EXATO	circle
P.Exu 54	15	8	1967	Araripe ancestor	Exu	PE	-7.46128	-39.8175	#cc1e1e	EXATO	circle
P.Exu 57	10	8	1967	Araripe ancestor	Exu	PE	-7.46128	-39.8175	#cc1e1e	EXATO	circle
P.Exu 59	16	8	1967	Araripe ancestor	Exu	PE	-7.46128	-39.8175	#cc1e1e	EXATO	circle
P.Exu 60	9	8	1967	Araripe ancestor	Exu	PE	-7.46128	-39.8175	#cc1e1e	EXATO	circle
P.Exu 61	16	8	1967	Araripe ancestor	Exu	PE	-7.46128	-39.8175	#cc1e1e	EXATO	circle
P.Exu 62	19	8	1967	Araripe ancestor	Exu	PE	-7.47957	-39.8423	#cc1e1e	EXATO	circle
P.Exu 63	7	8	1967	Araripe ancestor	Exu	PE	-7.50974	-39.8199	#cc1e1e	EXATO	circle
P.Exu 68	22	8	1967	Araripe ancestor	Exu	PE	-7.48623	-39.8103	#cc1e1e	EXATO	circle
P.Exu 70	19	8	1967	Araripe ancestor	Exu	PE	-7.47957	-39.8423	#cc1e1e	EXATO	circle
P.Exu 71	22	8	1967	Araripe ancestor	Exu	PE	-7.44409	-39.8404	#cc1e1e	EXATO	circle
P.Exu 80	19	8	1967	Araripe ancestor	Exu	PE	-7.47957	-39.8423	#cc1e1e	EXATO	circle
P.Exu 89	24	8	1967	Araripe ancestor	Exu	PE	-7.47957	-39.8423	#cc1e1e	EXATO	circle
P.Exu 92	22	8	1967	Araripe ancestor	Exu	PE	-7.47957	-39.8423	#cc1e1e	EXATO	circle
P.Exu 95	26	8	1967	Araripe ancestor	Exu	PE	-7.48623	-39.8103	#cc1e1e	EXATO	circle
P.Exu 96	24	8	1967	Araripe ancestor	Exu	PE	-7.51489	-39.8454	#cc1e1e	EXATO	circle
P.Exu 99	28	8	1967	Araripe ancestor	Exu	PE	-7.48623	-39.8103	#cc1e1e	EXATO	circle
P.Exu 113	1	9	1967	Araripe ancestor	Exu	PE	-7.45038	-39.8476	#cc1e1e	EXATO	circle
P.Exu 119	2	9	1967	Araripe ancestor	Exu	PE	-7.4666	-39.8146	#cc1e1e	EXATO	circle
P.Exu 123	4	9	1967	Araripe ancestor	Exu	PE	-7.4596	-39.7954	#cc1e1e	EXATO	circle
P.Exu 131	2	9	1967	Araripe ancestor	Exu	PE	-7.4666	-39.8146	#cc1e1e	EXATO	circle
P.Exu 149	2	9	1967	Araripe ancestor	Exu	PE	-7.45038	-39.8476	#cc1e1e	EXATO	circle
P.Exu 160	14	9	1967	Araripe ancestor	Exu	PE	-7.49436	-39.8108	#cc1e1e	EXATO	circle
P.Exu 162	8	9	1967	Araripe ancestor	Exu	PE	-7.4596	-39.7954	#cc1e1e	EXATO	circle
P.Exu 171	19	9	1967	Araripe ancestor	Exu	PE	-7.48884	-39.8422	#cc1e1e	EXATO	circle
P.Exu 174	4	9	1967	Araripe ancestor	Exu	PE	-7.45038	-39.8476	#cc1e1e	EXATO	circle
P.Exu 184	2	10	1967	Araripe ancestor	Exu	PE	-7.4152	-39.864	#cc1e1e	EXATO	circle
P.Exu 189	17	10	1967	Araripe ancestor	Exu	PE	-7.47852	-39.7807	#cc1e1e	EXATO	circle
P.Exu 194	22	10	1967	Araripe ancestor	Exu	PE	-7.40601	-39.7847	#cc1e1e	EXATO	circle
P.Exu 197	1	1	1968	Araripe ancestor	Exu	PE	-7.50974	-39.8199	#cc1e1e	EXATO	circle
P.Exu 202	10	7	1968	Araripe ancestor	Exu	PE	-7.56968	-39.8252	#cc1e1e	EXATO	circle
P.Exu 208	17	8	1968	Araripe ancestor	Exu	PE	-7.60968	-39.8757	#cc1e1e	EXATO	circle
P.Exu 213	21	8	1968	Araripe ancestor	Exu	PE	-7.51776	-39.7704	#cc1e1e	EXATO	circle
P.Exu 216	21	8	1968	Araripe ancestor	Exu	PE	-7.51776	-39.7704	#cc1e1e	EXATO	circle
P.Exu 217	23	8	1968	Araripe ancestor	Exu	PE	-7.51776	-39.7704	#cc1e1e	EXATO	circle
P.Exu 225	24	8	1968	Araripe ancestor	Exu	PE	-7.51776	-39.7704	#cc1e1e	EXATO	circle
P.Exu 228	24	8	1968	Araripe ancestor	Exu	PE	-7.51776	-39.7704	#cc1e1e	EXATO	circle
P.Exu 229	27	8	1968	Araripe ancestor	Exu	PE	-7.5162	-39.7122	#cc1e1e	EXATO	circle
P.Exu 234	25	8	1968	Araripe ancestor	Exu	PE	-7.51776	-39.7704	#cc1e1e	EXATO	circle
P.Exu 241	25	8	1968	Araripe ancestor	Exu	PE	-7.51776	-39.7704	#cc1e1e	EXATO	circle
P.Exu 246	12	9	1968	Araripe ancestor	Araripina	PE	-7.62038	-40.4739	#cc1e1e	EXATO	circle
P.Exu 276	19	9	1968	Araripe ancestor	Bodocó	PE	-7.57399	-40.1038	#cc1e1e	EXATO	circle
P.Exu 279	3	10	1968	Araripe ancestor	Exu	PE	-7.52115	-39.6693	#cc1e1e	EXATO	circle
P.Exu 280	28	9	1968	Group B	Araripina	PE	-7.60224	-40.4828	#878789	EXATO	circle
P.Exu 281	30	9	1968	Group B	Bodocó	PE	-7.56579	-40.0077	#878789	EXATO	circle
P.Exu 283	7	10	1968	Group B	Bodocó	PE	-7.78241	-39.9277	#878789	EXATO	circle
P.Exu 294	21	10	1968	Araripe ancestor	Exu	PE	-7.67323	-39.7811	#cc1e1e	EXATO	circle
P.Exu 299	9	1	1969	Araripe ancestor	Exu	PE	-7.4312	-39.8434	#cc1e1e	EXATO	circle
P.Exu 301	8	1	1969	Araripe ancestor	Exu	PE	-7.4312	-39.8434	#cc1e1e	EXATO	circle
P.Exu 310	19	7	1969	Araripe ancestor	Exu	PE	-7.62151	-39.8724	#cc1e1e	EXATO	circle
P.Exu 312	4	8	1969	Araripe ancestor	Exu	PE	-7.62151	-39.8724	#cc1e1e	EXATO	circle
P.Exu 313	3	8	1969	Araripe ancestor	Exu	PE	-7.48212	-39.8875	#cc1e1e	EXATO	circle
P.Exu 315	3	8	1969	Araripe ancestor	Exu	PE	-7.48212	-39.8875	#cc1e1e	EXATO	circle
P.Exu 316	3	8	1969	Araripe ancestor	Exu	PE	-7.48212	-39.8875	#cc1e1e	EXATO	circle
P.Exu 320	14	8	1969	Araripe ancestor	Exu	PE	-7.62467	-39.8436	#cc1e1e	EXATO	circle
P.Exu 325	18	8	1969	Araripe ancestor	Exu	PE	-7.45317	-39.8037	#cc1e1e	EXATO	circle
P.Exu 327	23	8	1969	Group B	Ipubí	PE	-7.56655	-40.2364	#878789	EXATO	circle
P.Exu 328	18	8	1969	Group B	Exu	PE	-7.45317	-39.8037	#878789	EXATO	circle
P.Exu 329	26	8	1969	Araripe ancestor	Exu	PE	-7.45463	-39.8821	#cc1e1e	EXATO	circle
P.Exu 334	7	9	1969	Araripe ancestor	Exu	PE	-7.63743	-39.7939	#cc1e1e	EXATO	circle
P.Exu 340	16	9	1969	Group B	Ipubí	PE	-7.63707	-40.1637	#878789	EXATO	circle
P.Exu 344	24	9	1969	Araripe ancestor	Exu	PE	-7.49928	-39.8187	#cc1e1e	EXATO	circle
P.Exu 345	23	9	1969	Araripe ancestor	Exu	PE	-7.6128	-39.8534	#cc1e1e	EXATO	circle
P.Exu 346	24	9	1969	Araripe ancestor	Exu	PE	-7.47957	-39.8423	#cc1e1e	EXATO	circle
P.Exu 349	24	9	1969	Araripe ancestor	Exu	PE	-7.6128	-39.8534	#cc1e1e	EXATO	circle
P.Exu 352	2	11	1969	Group D	Exu	PE	-7.47816	-39.8417	#9cdc09	EXATO	circle
P.Exu 359	20	12	1969	Group D	Exu	PE	-7.45317	-39.8037	#9cdc09	EXATO	circle
P.Exu 365	28	12	1969	Group D	Exu	PE	-7.47549	-39.8137	#9cdc09	EXATO	circle
P.Exu 369	9	1	1970	Group D	Exu	PE	-7.4666	-39.8146	#9cdc09	EXATO	circle
P.Exu 370	7	1	1970	Group D	Exu	PE	-7.4666	-39.8146	#9cdc09	EXATO	circle
P.Exu 373	14	1	1970	Araripe ancestor	Exu	PE	-7.4666	-39.8146	#cc1e1e	EXATO	circle
P.Exu 376	4	1	1970	Group D	Exu	PE	-7.47549	-39.8137	#9cdc09	EXATO	circle
P.Exu 377	31	12	1969	Group D	Exu	PE	-7.47549	-39.8137	#9cdc09	EXATO	circle
P.Exu 382	13	1	1970	Araripe ancestor	Exu	PE	-7.4666	-39.8146	#cc1e1e	EXATO	circle
P.Exu 385	5	2	1970	Group D	Exu	PE	-7.48623	-39.8103	#9cdc09	EXATO	circle
P.Exu 386	3	2	1970	Group D	Exu	PE	-7.48623	-39.8103	#9cdc09	EXATO	circle
P.Exu 388	21	2	1970	Group D	Exu	PE	-7.45731	-39.8232	#9cdc09	EXATO	circle
P.Exu 390	24	3	1970	Group D	Exu	PE	-7.48623	-39.8103	#9cdc09	EXATO	circle
P.Exu 403	2	10	1970	Araripe ancestor	Exu	PE	-7.56276	-39.8221	#cc1e1e	EXATO	circle
P.Exu 404	4	10	1970	Araripe ancestor	Exu	PE	-7.43717	-39.8279	#cc1e1e	EXATO	circle
P.Exu 408	11	10	1970	Araripe ancestor	Exu	PE	-7.43717	-39.8279	#cc1e1e	EXATO	circle
P.Exu 414	15	10	1970	Araripe ancestor	Exu	PE	-7.56276	-39.8221	#cc1e1e	EXATO	circle
P.Exu 420	13	10	1970	Araripe ancestor	Exu	PE	-7.52737	-39.8379	#cc1e1e	EXATO	circle
P.Exu 421	16	10	1970	Araripe ancestor	Exu	PE	-7.43717	-39.8279	#cc1e1e	EXATO	circle
P.Exu 425	16	12	1970	Group D	Exu	PE	-7.49027	-39.8303	#9cdc09	EXATO	circle
P.Exu 427	16	12	1970	Group D	Exu	PE	-7.56276	-39.8221	#9cdc09	EXATO	circle
P.Exu 430	2	7	1971	Araripe ancestor	Exu	PE	-7.62467	-39.8436	#cc1e1e	EXATO	circle
P.Exu 434	23	7	1971	Araripe ancestor	Exu	PE	-7.59133	-39.7633	#cc1e1e	EXATO	circle
P.Exu 437	24	7	1971	Araripe ancestor	Exu	PE	-7.59133	-39.7633	#cc1e1e	EXATO	circle
P.Exu 443	26	7	1971	Araripe ancestor	Exu	PE	-7.56315	-39.5228	#cc1e1e	EXATO	circle
P.Exu 444	25	7	1971	Araripe ancestor	Exu	PE	-7.59133	-39.7633	#cc1e1e	EXATO	circle
P.Exu 446	25	7	1971	Araripe ancestor	Exu	PE	-7.59133	-39.7633	#cc1e1e	EXATO	circle
P.Exu 449	25	7	1971	Araripe ancestor	Exu	PE	-7.59133	-39.7633	#cc1e1e	EXATO	circle
P.Exu 452	25	7	1971	Araripe ancestor	Exu	PE	-7.59133	-39.7633	#cc1e1e	EXATO	circle
P.Exu 453	26	7	1971	Araripe ancestor	Exu	PE	-7.59133	-39.7633	#cc1e1e	EXATO	circle
P.Exu 459	2	8	1971	Araripe ancestor	Exu	PE	-7.55115	-39.7895	#cc1e1e	EXATO	circle
P.Exu 465	31	7	1971	Araripe ancestor	Exu	PE	-7.59133	-39.7633	#cc1e1e	EXATO	circle
P.Exu 468	24	7	1971	Araripe ancestor	Exu	PE	-7.59133	-39.7633	#cc1e1e	EXATO	circle
P.Exu 469	1	8	1971	Araripe ancestor	Exu	PE	-7.55115	-39.7895	#cc1e1e	EXATO	circle
P.Exu 475	7	8	1971	Araripe ancestor	Exu	PE	-7.66	-39.8134	#cc1e1e	EXATO	circle
P.Exu 476	26	7	1971	Araripe ancestor	Exu	PE	-7.59133	-39.7633	#cc1e1e	EXATO	circle
P.Exu 477	3	8	1971	Araripe ancestor	Exu	PE	-7.66	-39.8134	#cc1e1e	EXATO	circle
P.Exu 479	24	7	1971	Araripe ancestor	Exu	PE	-7.59133	-39.7633	#cc1e1e	EXATO	circle
P.Exu 529	10	10	1971	Araripe ancestor	Exu	PE	-7.51094	-39.7234	#cc1e1e	EXATO	circle
P.Exu 566	14	7	1972	Araripe ancestor	Exu	PE	-7.69453	-39.7789	#cc1e1e	EXATO	circle
P.Exu 567	13	7	1972	Araripe ancestor	Exu	PE	-7.69453	-39.7789	#cc1e1e	EXATO	circle
P.Exu 590	3	10	1972	Araripe ancestor	Exu	PE	-7.60996	-39.7076	#cc1e1e	EXATO	circle
P.Exu 593	4	10	1972	Araripe ancestor	Exu	PE	-7.61125	-39.7413	#cc1e1e	EXATO	circle
P.Exu 595	6	10	1972	Araripe ancestor	Exu	PE	-7.61125	-39.7413	#cc1e1e	EXATO	circle
P.Exu 597	1	6	1974	Group E	Exu	PE	-7.40428	-39.7263	#c059c6	EXATO	circle
P.Exu 602	12	6	1974	Group E	Exu	PE	-7.40428	-39.7263	#c059c6	EXATO	circle
P.Exu 603	13	6	1974	Group E	Exu	PE	-7.40428	-39.7263	#c059c6	EXATO	circle
P.Exu 606	15	6	1973	Group E	Exu	PE	-7.40428	-39.7263	#c059c6	EXATO	circle
P.Exu 607	12	6	1974	Group E	Exu	PE	-7.36763	-39.6907	#c059c6	EXATO	circle
P.Exu 608	16	6	1974	Group E	Exu	PE	-7.40428	-39.7263	#c059c6	EXATO	circle
P.Exu 610	14	6	1974	Group E	Exu	PE	-7.40428	-39.7263	#c059c6	EXATO	circle
P.Exu 611	14	6	1974	Group E	Exu	PE	-7.40428	-39.7263	#c059c6	EXATO	circle
P.Exu 612	14	6	1974	Group E	Exu	PE	-7.40428	-39.7263	#c059c6	EXATO	circle
P.Exu 613	11	6	1974	Group E	Exu	PE	-7.40428	-39.7263	#c059c6	EXATO	circle
P.Exu 614	16	6	1974	Group E	Exu	PE	-7.40428	-39.7263	#c059c6	EXATO	circle
P.Exu 617	17	6	1974	Group E	Exu	PE	-7.40428	-39.7263	#c059c6	EXATO	circle
P.Exu 620	15	6	1973	Group E	Exu	PE	-7.40428	-39.7263	#c059c6	EXATO	circle
P.Exu 621	15	6	1974	Group E	Exu	PE	-7.40428	-39.7263	#c059c6	EXATO	circle
P.Exu 623	19	6	1974	Group E	Exu	PE	-7.40428	-39.7263	#c059c6	EXATO	circle
P.Exu 625	21	6	1974	Group E	Exu	PE	-7.40428	-39.7263	#c059c6	EXATO	circle
P.Exu 701	4	10	1974	Group E	Exu	PE	-7.49436	-39.8108	#c059c6	EXATO	circle
P.Exu 703	4	10	1974	Group E	Exu	PE	-7.5026	-39.6913	#c059c6	EXATO	circle
P.Exu 707	15	10	1974	Group E	Exu	PE	-7.52018	-39.7793	#c059c6	EXATO	circle
P.Exu 708	17	10	1974	Group E	Exu	PE	-7.52447	-39.7782	#c059c6	EXATO	circle
P.Exu 709	18	10	1974	Group E	Exu	PE	-7.49436	-39.8108	#c059c6	EXATO	circle
P.Exu 714	16	10	1974	Group E	Exu	PE	-7.52018	-39.7793	#c059c6	EXATO	circle
P.Exu 725	5	2	1975	Group E	Exu	PE	-7.49227	-39.8198	#c059c6	EXATO	circle
P.Exu 742	8	7	1975	Group E	Araripina	PE	-7.84157	-40.4288	#c059c6	EXATO	circle
P.Exu 751	12	8	1975	Group E	Exu	PE	-7.58367	-39.6788	#c059c6	EXATO	circle
P.Exu 753	14	8	1975	Group E	Exu	PE	-7.62151	-39.8724	#c059c6	EXATO	circle
P.Exu 760	28	8	1975	Group E	Ipubí	PE	-7.56569	-40.2328	#c059c6	EXATO	circle
P.Exu 780	21	9	1975	Group E	Exu	PE	-7.6097	-39.758	#c059c6	EXATO	circle
P.Exu 02	28	8	1966	Araripe ancestor	Exu	PE	-7.49928	-39.8187	#cc1e1e	EXATO	circle
P.Exu 126	1	9	1967	Araripe ancestor	Exu	PE	-7.45038	-39.8476	#cc1e1e	EXATO	circle
P.Exu 217	23	8	1968	Araripe ancestor	Exu	PE	-7.51776	-39.7704	#cc1e1e	EXATO	circle
P.Exu 337	12	9	1969	Group E	Exu	PE	-7.50446	-39.9095	#c059c6	EXATO	circle
P.Exu 354	1	11	1969	Araripe ancestor	Exu	PE	-7.47816	-39.8417	#cc1e1e	EXATO	circle
P.Exu 383	13	1	1970	Group A	Exu	PE	-7.4666	-39.8146	#000bff	EXATO	circle
P.Exu 456	25	7	1971	Araripe ancestor	Exu	PE	-7.59133	-39.7633	#cc1e1e	EXATO	circle
P.Exu 50	11	8	1967	Araripe ancestor	Exu	PE	-7.46128	-39.8175	#cc1e1e	EXATO	circle
P.Exu 599	11	6	1974	Group E	Exu	PE	-7.40428	-39.7263	#c059c6	EXATO	circle
P.Exu 622	17	6	1974	Araripe ancestor	Exu	PE	-7.40428	-39.7263	#cc1e1e	EXATO	circle
P.Exu 674	21	7	1974	Group E	Exu	PE	-7.4444	-39.739	#c059c6	EXATO	circle
P.Exu 749	16	8	1975	Group C	Exu	PE	-7.58367	-39.6788	#f1c232	EXATO	circle
P.Exu 760	28	8	1975	Group A	Ipubí	PE	-7.56569	-40.2328	#000bff	EXATO	circle
P.Exu 10	24	9	1966	Araripe ancestor	Exu	PE	-7.4596	-39.7954	#cc1e1e	EXATO	circle
P. Exu 160	14	9	1967	Araripe ancestor	Exu	PE	-7.49436	-39.8108	#cc1e1e	EXATO	circle
P.Exu 197	1	1	1968	Araripe ancestor	Exu	PE	-7.50974	-39.8199	#cc1e1e	EXATO	circle
P.Exu 229	27	8	1968	Araripe ancestor	Exu	PE	-7.5162	-39.7122	#cc1e1e	EXATO	circle
P.Exu 352	2	11	1969	Group D	Exu	PE	-7.47816	-39.8417	#9cdc09	EXATO	circle
P.Exu 704	3	10	1974	Group E	Exu	PE	-7.5071	-39.7005	#c059c6	EXATO	circle
P.Exu 709	18	10	1974	Group E	Exu	PE	-7.49436	-39.8108	#c059c6	EXATO	circle
P.EXU 736	1	7	1975	Group E	Araripina	PE	-7.97358	-40.5516	#c059c6	EXATO	circle
P.Exu 741	13	8	1975	Group E	Exu	PE	-7.61638	-39.6658	#c059c6	EXATO	circle
P. Exu 683	14	7	1974	Group E	Santana do Cariri	PE	-7.32526	-39.7325	#c059c6	EXATO	circle

## Sheet: Appendix 2 Table 6
Article DOI: https://doi.org/10.3201/eid3009.240468
EID cannot ensure accessibility for supplementary materials supplied by authors. Readers who have difficulty accessing supplementary content should contact the authors for assistance.
Ecologic, Geoclimatic, and Genomic Factors Modulating Plague Epidemics in Primary Natural Focus, Brazil
Appendix 2
Appendix 2 Table 6. Strain indentifcation and GenBank accession numbers of Yersinia pestis strains from Brazil
Strain ID (FIOCRUZ/CYP)	ID	GenBank Accession Number
P.BA 03	Yp3974	SRR6366831
P.CE 03	Yp3975	SRR6367034
P.CE 04	Yp3587	SRR6366865
P.CE 05	Yp3588	SRR6366868
P.CE 06	Yp3977	SRR6367035
P.CE 07	Yp3978	SRR6367036
P.CE 09	Yp3979	SRR6367037
P.CE 13	Yp3592	SRR6366867
P.CE 14	Yp3981	SRR6367030
P.CE 17	Yp3982	SRR6367031
P.CE 18	Yp3983	SRR6367032
P.CE 20	Yp3597	SRR6366870
P.CE 21	Yp3598	SRR6366869
P.CE 22	Yp3987	SRR6367033
P.CE 24	Yp3600	SRR6366872
P.CE 28	Yp3990	SRR6367027
P.CE 29	Yp3603	SRR6366871
P.CE 30	Yp3992	SRR6367029
P.CE 882	Yp3584	SRR6366866
P.Exu 02	Yp3994	SRR6367135
P.Exu 03	Yp3619	SRR6366864
P.Exu 07	Yp3620	SRR6366863
P.Exu 08	Yp3621	SRR6366943
P.Exu 09	Yp3622	SRR6366944
P.Exu 10	Yp3623	SRR6366945
P.Exu 104	Yp3241	SRR6367090
P.Exu 11	Yp3624	SRR6366946
P.Exu 113	Yp3684	SRR6366826
P.Exu 119	Yp3685	SRR6366829
P.Exu 12	Yp3625	SRR6366947
P.Exu 123	Yp3686	SRR6366828
P.Exu 126	Yp3245	SRR6367089
P.Exu 13	Yp3185	SRR6366736
P.Exu 131	Yp3687	SRR6367134
P.Exu 138	Yp3247	SRR6367088
P.Exu 14	Yp3186	SRR6366737
P.Exu 148	Yp3248	SRR6367087
P.Exu 149	Yp3690	SRR6366838
P.Exu 16	Yp3630	SRR6366948
P.Exu 160	Yp3692	SRR6366895
P.Exu 162	Yp3693	SRR6366896
P.Exu 17	Yp3631	SRR6366949
P.Exu 171	Yp3695	SRR6366897
P.Exu 174	Yp3696	SRR6366898
P.Exu 18	Yp3190	SRR6366734
P.Exu 184	Yp3698	SRR6366891
P.Exu 185	Yp3699	SRR6366892
P.Exu 189	Yp3700	SRR6366893
P.Exu 19	Yp3191	SRR6366735
P.Exu 194	Yp3701	SRR6366894
P.Exu 197	Yp3703	SRR6366889
P.Exu 20	Yp3192	SRR6366740
P.Exu 202	Yp3704	SRR6366890
P.Exu 208	Yp3705	SRR6367012
P.Exu 21	Yp3193	SRR6366741
P.Exu 213	Yp3706	SRR6367011
P.Exu 216	Yp3707	SRR6367010
P.Exu 217	Yp3708	SRR6367009
P.Exu 22	Yp3636	SRR6366950
P.Exu 225	Yp3709	SRR6367016
P.Exu 228	Yp3710	SRR6367015
P.Exu 229	Yp3711	SRR6367014
P.Exu 234	Yp3712	SRR6367013
P.Exu 241	Yp3713	SRR6367008
P.Exu 244	Yp3272	SRR6367082
P.Exu 246	Yp3715	SRR6367007
P.Exu 248	Yp3274	SRR6367081
P.Exu 25	Yp3637	SRR6366989
P.Exu 257	Yp3276	SRR6366778
P.Exu 259	Yp3277	SRR6366779
P.Exu 261	Yp3278	SRR6366780
P.Exu 27	Yp3638	SRR6366990
P.Exu 276	Yp3722	SRR6366875
P.Exu 279	Yp3723	SRR6366876
P.Exu 280	Yp3724	SRR6366873
P.Exu 281	Yp3725	SRR6366874
P.Exu 283	Yp3726	SRR6366879
P.Exu 284	Yp3285	SRR6366781
P.Exu 29	Yp3197	SRR6366738
P.Exu 291	Yp3286	SRR6366774
P.Exu 292	Yp3287	SRR6366775
P.Exu 294	Yp3731	SRR6366880
P.Exu 296	Yp3290	SRR6366776
P.Exu 297	Yp3291	SRR6366777
P.Exu 298	Yp3292	SRR6366782
P.Exu 299	Yp3735	SRR6367064
P.Exu 30	Yp3639	SRR6367078
P.Exu 301	Yp3737	SRR6366878
P.Exu 302	Yp3296	SRR6366783
P.Exu 304	Yp3297	SRR6366850
P.Exu 306	Yp3298	SRR6366849
P.Exu 308	Yp3299	SRR6366852
P.Exu 31	Yp3640	SRR6367077
P.Exu 310	Yp3742	SRR6366883
P.Exu 312	Yp3743	SRR6366884
P.Exu 313	Yp3744	SRR6366920
P.Exu 314	Yp3303	SRR6366851
P.Exu 315	Yp3746	SRR6366919
P.Exu 316	Yp3747	SRR6366994
P.Exu 317	Yp3306	SRR6366846
P.Exu 32	Yp3200	SRR6366739
P.Exu 320	Yp3749	SRR6366993
P.Exu 321	Yp3308	SRR6366845
P.Exu 322	Yp3309	SRR6366848
P.Exu 324	Yp3752	SRR6366996
P.Exu 325	Yp3753	SRR6366995
P.Exu 327	Yp3754	SRR6366998
P.Exu 328	Yp3755	SRR6366997
P.Exu 329	Yp3756	SRR6367000
P.Exu 334	Yp3757	SRR6366999
P.Exu 338	Yp3316	SRR6366847
P.Exu 340	Yp3759	SRR6367051
P.Exu 344	Yp3761	SRR6367050
P.Exu 345	Yp3762	SRR6367049
P.Exu 346	Yp3763	SRR6367048
P.Exu 348	Yp3322	SRR6366844
P.Exu 349	Yp3765	SRR6367055
P.Exu 350	Yp3766	SRR6367054
P.Exu 351	Yp3325	SRR6366843
P.Exu 352	Yp3768	SRR6367053
P.Exu 353	Yp3327	SRR6366967
P.Exu 354	Yp3328	SRR6366968
P.Exu 355	Yp3329	SRR6366965
P.Exu 356	Yp3330	SRR6366966
P.Exu 357	Yp3331	SRR6366963
P.Exu 358	Yp3332	SRR6366964
P.Exu 359	Yp3774	SRR6367052
P.Exu 36	Yp3201	SRR6366742
P.Exu 360	Yp3334	SRR6366961
P.Exu 361	Yp3335	SRR6366962
P.Exu 362	Yp3336	SRR6366959
P.Exu 363	Yp3337	SRR6366960
P.Exu 364	Yp3338	SRR6367045
P.Exu 365	Yp3780	SRR6367057
P.Exu 366	Yp3340	SRR6367044
P.Exu 367	Yp3341	SRR6367043
P.Exu 368	Yp3342	SRR6367042
P.Exu 369	Yp3783	SRR6367056
P.Exu 37	Yp3202	SRR6366743
P.Exu 370	Yp3784	SRR6366925
P.Exu 373	Yp3785	SRR6366926
P.Exu 374	Yp3346	SRR6367041
P.Exu 376	Yp3786	SRR6366927
P.Exu 377	Yp3787	SRR6366928
P.Exu 380	Yp3349	SRR6367040
P.Exu 381	Yp3350	SRR6367039
P.Exu 382	Yp3788	SRR6366921
P.Exu 384	Yp3352	SRR6367038
P.Exu 385	Yp3789	SRR6366922
P.Exu 386	Yp3790	SRR6366923
P.Exu 388	Yp3791	SRR6366924
P.Exu 389	Yp3356	SRR6367047
P.Exu 39	Yp3646	SRR6367076
P.Exu 390	Yp3792	SRR6366929
P.Exu 392	Yp3358	SRR6367046
P.Exu 40	Yp3204	SRR6367019
P.Exu 403	Yp3793	SRR6366930
P.Exu 404	Yp3794	SRR6366886
P.Exu 408	Yp3795	SRR6366885
P.Exu 409	Yp3362	SRR6367136
P.Exu 41	Yp3647	SRR6367075
P.Exu 414	Yp3797	SRR6366888
P.Exu 417	Yp3364	SRR6367137
P.Exu 42	Yp3648	SRR6367074
P.Exu 420	Yp3799	SRR6366887
P.Exu 421	Yp3800	SRR6366882
P.Exu 425	Yp3801	SRR6366881
P.Exu 427	Yp3802	SRR6367080
P.Exu 430	Yp3803	SRR6367079
P.Exu 431	Yp3370	SRR6367138
P.Exu 434	Yp3805	SRR6367068
P.Exu 435	Yp3372	SRR6367139
P.Exu 437	Yp3806	SRR6366877
P.Exu 44	Yp3649	SRR6367073
P.Exu 443	Yp3807	SRR6366772
P.Exu 444	Yp3808	SRR6366773
P.Exu 446	Yp3809	SRR6366770
P.Exu 449	Yp3810	SRR6366771
P.Exu 452	Yp3811	SRR6366768
P.Exu 453	Yp3812	SRR6366769
P.Exu 459	Yp3813	SRR6366766
P.Exu 462	Yp3381	SRR6367140
P.Exu 464	Yp3382	SRR6367028
P.Exu 465	Yp3815	SRR6366767
P.Exu 468	Yp3816	SRR6366764
P.Exu 469	Yp3817	SRR6366765
P.Exu 47	Yp3208	SRR6367020
P.Exu 471	Yp3386	SRR6366730
P.Exu 473	Yp3387	SRR6366731
P.Exu 475	Yp3819	SRR6367118
P.Exu 476	Yp3820	SRR6367117
P.Exu 477	Yp3821	SRR6367116
P.Exu 479	Yp3822	SRR6367115
P.Exu 50	Yp3650	SRR6367072
P.Exu 509	Yp3823	SRR6367114
P.Exu 51	Yp3651	SRR6367071
P.Exu 527	Yp3393	SRR6366732
P.Exu 529	Yp3824	SRR6367113
P.Exu 53	Yp3652	SRR6367070
P.Exu 538	Yp3825	SRR6367112
P.Exu 539	Yp3396	SRR6366733
P.Exu 54	Yp3653	SRR6367069
P.Exu 540	Yp3826	SRR6367111
P.Exu 541	Yp3398	SRR6366787
P.Exu 542	Yp3399	SRR6366786
P.Exu 543	Yp3400	SRR6366789
P.Exu 547	Yp3828	SRR6367121
P.Exu 550	Yp3829	SRR6367120
P.Exu 553	Yp3830	SRR6366931
P.Exu 554	Yp3404	SRR6366788
P.Exu 556	Yp3405	SRR6366791
P.Exu 558	Yp3406	SRR6366790
P.Exu 559	Yp3832	SRR6366932
P.Exu 56	Yp3213	SRR6367017
P.Exu 563	Yp3408	SRR6366793
P.Exu 566	Yp3833	SRR6367001
P.Exu 567	Yp3834	SRR6367002
P.Exu 57	Yp3655	SRR6367129
P.Exu 579	Yp3411	SRR6366792
P.Exu 580	Yp3412	SRR6366785
P.Exu 582	Yp3413	SRR6366784
P.Exu 589	Yp3414	SRR6366903
P.Exu 59	Yp3656	SRR6367130
P.Exu 590	Yp3837	SRR6367003
P.Exu 593	Yp3838	SRR6367004
P.Exu 595	Yp3839	SRR6367005
P.Exu 597	Yp3840	SRR6367006
P.Exu 60	Yp3658	SRR6367127
P.Exu 602	Yp3841	SRR6366991
P.Exu 603	Yp3842	SRR6366992
P.Exu 606	Yp3843	SRR6366934
P.Exu 607	Yp3844	SRR6366933
P.Exu 608	Yp3845	SRR6366936
P.Exu 61	Yp3659	SRR6367128
P.Exu 610	Yp3847	SRR6366935
P.Exu 611	Yp3848	SRR6366938
P.Exu 612	Yp3849	SRR6366937
P.Exu 613	Yp3850	SRR6366940
P.Exu 614	Yp3851	SRR6366939
P.Exu 617	Yp3852	SRR6366942
P.Exu 618	Yp3431	SRR6366904
P.Exu 619	Yp3432	SRR6366901
P.Exu 62	Yp3660	SRR6367125
P.Exu 620	Yp3853	SRR6366941
P.Exu 621	Yp3854	SRR6366817
P.Exu 622	Yp3435	SRR6366902
P.Exu 623	Yp3855	SRR6366818
P.Exu 625	Yp3856	SRR6366815
P.Exu 628	Yp3438	SRR6366907
P.Exu 63	Yp3661	SRR6367126
P.Exu 66	Yp3221	SRR6367018
P.Exu 67	Yp3222	SRR6367023
P.Exu 674	Yp3439	SRR6366908
P.Exu 677	Yp3440	SRR6366905
P.Exu 68	Yp3665	SRR6367123
P.Exu 683	Yp3858	SRR6366816
P.Exu 687	Yp3442	SRR6366906
P.Exu 69	Yp3224	SRR6367024
P.Exu 70	Yp3668	SRR6367124
P.Exu 701	Yp3860	SRR6366821
P.Exu 702	Yp3444	SRR6366899
P.Exu 703	Yp3862	SRR6366822
P.Exu 704	Yp3446	SRR6366900
P.Exu 705	Yp3447	SRR6366805
P.Exu 706	Yp3448	SRR6366804
P.Exu 707	Yp3865	SRR6366819
P.Exu 708	Yp3866	SRR6366820
P.Exu 709	Yp3867	SRR6366823
P.Exu 71	Yp3669	SRR6367131
P.Exu 710	Yp3452	SRR6366807
P.Exu 711	Yp3453	SRR6366806
P.Exu 712	Yp3454	SRR6366809
P.Exu 713	Yp3455	SRR6366808
P.Exu 714	Yp3872	SRR6366824
P.Exu 715	Yp3457	SRR6366811
P.Exu 716	Yp3458	SRR6366810
P.Exu 717	Yp3459	SRR6366813
P.Exu 718	Yp3460	SRR6366812
P.Exu 719	Yp3461	SRR6367103
P.Exu 72	Yp3227	SRR6367021
P.Exu 720	Yp3462	SRR6367104
P.Exu 721	Yp3463	SRR6367101
P.Exu 722	Yp3464	SRR6367102
P.Exu 723	Yp3465	SRR6367107
P.Exu 724	Yp3466	SRR6367108
P.Exu 725	Yp3884	SRR6366954
P.Exu 726	Yp3468	SRR6367105
P.Exu 73	Yp3228	SRR6367022
P.Exu 730	Yp3470	SRR6367106
P.Exu 732	Yp3471	SRR6367109
P.Exu 734	Yp3472	SRR6367110
P.Exu 737	Yp3473	SRR6366986
P.Exu 738	Yp3474	SRR6366985
P.Exu 739	Yp3475	SRR6366984
P.Exu 74	Yp3229	SRR6367025
P.Exu 740	Yp3476	SRR6366983
P.Exu 742	Yp3892	SRR6366953
P.Exu 743	Yp3478	SRR6366982
P.Exu 744	Yp3479	SRR6366981
P.Exu 745	Yp3480	SRR6366980
P.Exu 746	Yp3481	SRR6366979
P.Exu 747	Yp3482	SRR6366988
P.Exu 748	Yp3483	SRR6366987
P.Exu 749	Yp3484	SRR6366855
P.Exu 75	Yp3230	SRR6367026
P.Exu 750	Yp3485	SRR6366856
P.Exu 751	Yp3899	SRR6366952
P.Exu 752	Yp3487	SRR6366857
P.Exu 753	Yp3901	SRR6366951
P.Exu 754	Yp3489	SRR6366858
P.Exu 755	Yp3490	SRR6366859
P.Exu 756	Yp3491	SRR6366860
P.Exu 758	Yp3492	SRR6366861
P.Exu 76	Yp3231	SRR6367086
P.Exu 760	Yp3905	SRR6366958
P.Exu 761	Yp3494	SRR6366862
P.Exu 762	Yp3495	SRR6366853
P.Exu 763	Yp3496	SRR6366854
P.Exu 764	Yp3497	SRR6366751
P.Exu 765	Yp3498	SRR6366750
P.Exu 766	Yp3499	SRR6366753
P.Exu 767	Yp3500	SRR6366752
P.Exu 768	Yp3501	SRR6366747
P.Exu 769	Yp3502	SRR6366746
P.Exu 77	Yp3232	SRR6367085
P.Exu 770	Yp3503	SRR6366749
P.Exu 771	Yp3504	SRR6366748
P.Exu 772	Yp3505	SRR6366745
P.Exu 773	Yp3506	SRR6366744
P.Exu 774	Yp3507	SRR6367066
P.Exu 775	Yp3508	SRR6367067
P.Exu 776	Yp3509	SRR6366842
P.Exu 777	Yp3510	SRR6367065
P.Exu 778	Yp3511	SRR6367062
P.Exu 779	Yp3512	SRR6367063
P.Exu 78	Yp3233	SRR6367084
P.Exu 780	Yp3924	SRR6366957
P.Exu 781	Yp3925	SRR6366956
P.Exu 782	Yp3515	SRR6367060
P.Exu 783	Yp3516	SRR6367061
P.Exu 784	Yp3517	SRR6367058
P.Exu 785	Yp3518	SRR6367059
P.Exu 786	Yp3519	SRR6366912
P.Exu 787	Yp3520	SRR6366911
P.Exu 788	Yp3521	SRR6366910
P.Exu 789	Yp3522	SRR6366909
P.Exu 79	Yp3234	SRR6367083
P.Exu 790	Yp3931	SRR6366955
P.Exu 791	Yp3524	SRR6366916
P.Exu 792	Yp3525	SRR6366915
P.Exu 793	Yp3526	SRR6366914
P.Exu 794	Yp3527	SRR6366913
P.Exu 795	Yp3528	SRR6366918
P.Exu 797	Yp3529	SRR6366917
P.Exu 798	Yp3935	SRR6366825
P.Exu 799	Yp3531	SRR6366798
P.Exu 80	Yp3678	SRR6367132
P.Exu 801	Yp3532	SRR6366799
P.Exu 802	Yp3533	SRR6366800
P.Exu 803	Yp3534	SRR6366801
P.Exu 804	Yp3535	SRR6366794
P.Exu 806	Yp3536	SRR6366795
P.Exu 807	Yp3537	SRR6366796
P.Exu 809	Yp3539	SRR6366797
P.Exu 810	Yp3540	SRR6366802
P.Exu 811	Yp3541	SRR6366803
P.Exu 812	Yp3542	SRR6367094
P.Exu 813	Yp3543	SRR6367093
P.Exu 814	Yp3544	SRR6367096
P.Exu 815	Yp3545	SRR6367095
P.Exu 816	Yp3947	SRR6366814
P.Exu 817	Yp3547	SRR6367098
P.Exu 819	Yp3548	SRR6367097
P.Exu 820	Yp3549	SRR6367100
P.Exu 822	Yp3949	SRR6367133
P.Exu 825	Yp3551	SRR6367099
P.Exu 827	Yp3950	SRR6366839
P.Exu 832	Yp3951	SRR6366840
P.Exu 833	Yp3952	SRR6366841
P.Exu 835	Yp3555	SRR6367092
P.Exu 842	Yp3557	SRR6367091
P.Exu 843	Yp3558	SRR6366973
P.Exu 845	Yp3559	SRR6366974
P.Exu 851	Yp3560	SRR6366971
P.Exu 857	Yp3561	SRR6366972
P.Exu 858	Yp3562	SRR6366977
P.Exu 859	Yp3958	SRR6366834
P.Exu 860	Yp3959	SRR6366835
P.Exu 861	Yp3565	SRR6366978
P.Exu 89	Yp3679	SRR6367122
P.Exu 92	Yp3680	SRR6367119
P.Exu 95	Yp3681	SRR6366833
P.Exu 96	Yp3682	SRR6366832
P.Exu 99	Yp3683	SRR6366827
P.PB 862	Yp3566	SRR6366975
P.PB 863	Yp3567	SRR6366976
P.PB 864	Yp3568	SRR6366969
P.PB 866	Yp3569	SRR6366970
P.PB 867	Yp3570	SRR6366758
P.PB 868	Yp3571	SRR6366759
P.PB 869	Yp3572	SRR6366756
P.PB 870	Yp3573	SRR6366757
P.PB 871	Yp3967	SRR6366836
P.PB 872	Yp3575	SRR6366762
P.PB 873	Yp3576	SRR6366763
P.PB 874	Yp3577	SRR6366760
P.PB 876	Yp3578	SRR6366761
P.PB 877	Yp3971	SRR6366837
P.PB 878	Yp3580	SRR6366754
P.PB 879	Yp3972	SRR6366830
P.PB 881	Yp3583	SRR6366755
