# Supplementary material for: Ecologic, Geoclimatic, and Genomic Factors Modulating Plague Epidemics in Primary Natural Focus, Brazil
Source: Emerg Infect Dis. 2024 Sep;30(9):1850–64. doi: 10.3201/eid3009.240468 (PMC11346973; doi:10.3201/eid3009.240468)
Supplement: Appendix 3 — Metadata on Yersinia pestis sequences from a study of ecologic, geoclimatic, and genomic factors modulating plague epidemics in primary natural focus, Brazil. [file 24-0468-Techapp-s3.xlsx]

## Sheet: Appendix 3 Table 1
Article DOI: https://doi.org/10.3201/eid3009.240468
EID cannot ensure accessibility for supplementary materials supplied by authors. Readers who have difficulty accessing supplementary content should contact the authors for assistance.
Ecologic, Geoclimatic, and Genomic Factors Modulating Plague Epidemics in Primary Natural Focus, Brazil
Appendix 3
Appendix 3 Table 1. Metadata for Yersinia pestis strains from Brazil
Strain	Year	Hospedeiro	Origin	Genetic group	Atributed geographic focus
GCA_000323485.1_ASM32348v1_genomic	1962	NA	Human	0.PE	Central China
GCA_000323845.1_ASM32384v1_genomic	1961	NA	Rodentia	0.PE	Central China
GCA_001294825.1_ASM129482v1_genomic	1984	NA	Rodentia	0.PE	Caucasus
GCA_002127355.1_ASM212735v1_genomic	1996	NA	Rodentia	0.PE	Caucasus
GCA_002127365.1_ASM212736v1_genomic	1997	NA	Rodentia	0.PE	Caucasus
GCA_001972465.1_ASM197246v1_genomic	1978	NA	Rodentia	0.PE	Caucasus
GCA_001972385.1_ASM197238v1_genomic	1988	NA	Rodentia	0.PE	Caucasus
GCA_001972405.1_ASM197240v1_genomic	1995	NA	Rodentia	0.PE	Caucasus
GCA_006376585.1_ASM637658v1_genomic	1978	NA	Rodentia	0.PE	Caucasus
GCA_002127375.1_ASM212737v1_genomic	1998	NA	Rodentia	0.PE	Caucasus
GCA_008630455.1_ASM863045v1_genomic	2011	NA	Rodentia	0.PE	Caucasus
GCA_001972395.1_ASM197239v1_genomic	1984	NA	Rodentia	0.PE	Caucasus
GCA_002165475.1_ASM216547v1_genomic	2010	NA	Rodentia	0.PE	Caucasus
GCA_003074435.1_ASM307443v1_genomic	1984	NA	Rodentia	0.PE	Caucasus
GCA_003074395.1_ASM307439v1_genomic	1979	NA	Rodentia	0.PE	Caucasus
GCA_003074415.1_ASM307441v1_genomic	1979	NA	Siphonaptera	0.PE	Caucasus
GCA_001188325.1_YPY_1_genomic	1968.50	NA	Human	0.PE	Caucasus
GCA_001188715.1_ASM118871v1_genomic	1968.50	NA	Human	0.PE	Caucasus
GCA_001294905.1_ASM129490v1_genomic	1971	NA	Rodentia	0.PE	Caucasus
GCA_001295105.1_ASM129510v1_genomic	1968	NA	Rodentia	0.PE	Caucasus
GCA_001295185.1_ASM129518v1_genomic	1967	NA	Rodentia	0.PE	Caucasus
GCA_003085935.1_ASM308593v1_genomic	1958	NA	Human	0.PE	Caucasus
GCA_001295045.1_ASM129504v1_genomic	1971	NA	Rodentia	0.PE	Caucasus
GCA_001294915.1_ASM129491v1_genomic	1976	NA	Rodentia	0.PE	Caucasus
GCA_002993145.1_ASM299314v1_genomic	1979	NA	Rodentia	0.PE	Caucasus
GCA_001188795.1_ASM118879v1_genomic	1981.50	NA	Rodentia	0.PE	Caucasus
GCA_001294815.1_ASM129481v1_genomic	1983	NA	Rodentia	0.PE	Caucasus
GCA_000382505.1_Yersinia_pestis_G1670E_assembly_genomic	1975	NA	Rodentia	0.PE	Caucasus
GCA_000382545.1_Yersinia_pestis_assembly_genomic	1975	NA	Rodentia	0.PE	Caucasus
GCA_001188335.1_DYA_1_genomic	1975	NA	Rodentia	0.PE	Caucasus
GCA_001188755.1_ASM118875v1_genomic	1992	NA	Rodentia	0.PE	Caucasus
GCA_000324925.1_ASM32492v1_genomic	1975	NA	Rodentia	0.PE	Caucasus
GCA_001188775.1_ASM118877v1_genomic	1981.50	NA	Rodentia	0.PE	Caucasus
GCA_001188695.1_ASM118869v1_genomic	1981.50	NA	Rodentia	0.PE	Caucasus
GCA_001188935.1_ASM118893v1_genomic	1981.50	NA	Rodentia	0.PE	Caucasus
GCA_000320425.1_ASM32042v1_genomic	2004	NA	Human	0.PE	Central China
GCA_000323625.1_ASM32362v1_genomic	2004	NA	Human	0.PE	Central China
GCA_000324665.1_ASM32466v1_genomic	2000	NA	Rodentia	0.PE	Central China
GCA_000324045.1_ASM32404v1_genomic	2001	NA	Rodentia	0.PE	Central China
GCA_000325185.1_ASM32518v1_genomic	2001	NA	Rodentia	0.PE	Central China
GCA_001294805.1_ASM129480v1_genomic	1984	NA	Rodentia	0.PE	Mongolia - Altay
GCA_000324525.1_ASM32452v1_genomic	1970	NA	Rodentia	0.PE	Inner Mongolia - Jilin
GCA_000007885.1_ASM788v1_genomic	1970	NA	Rodentia	0.PE	Inner Mongolia - Jilin
GCA_000324465.1_ASM32446v1_genomic	1970	NA	Rodentia	0.PE	Inner Mongolia - Jilin
GCA_001294885.1_ASM129488v1_genomic	1979	NA	Rodentia	0.PE	Xinjiang - Kyrgyztan
GCA_001294975.1_ASM129497v1_genomic	1980	NA	Rodentia	0.PE	Xinjiang - Kyrgyztan
GCA_001295145.1_ASM129514v1_genomic	1980	NA	Rodentia	0.PE	Xinjiang - Kyrgyztan
GCA_001294965.1_ASM129496v1_genomic	2002	NA	Rodentia	0.PE	Mongolia - Altay
GCA_002188725.1_ASM218872v1_genomic	2007	NA	Rodentia	0.PE	Mongolia - Altay
GCA_002188765.1_ASM218876v1_genomic	2007	NA	Rodentia	0.PE	Mongolia - Altay
GCA_002188685.1_ASM218868v1_genomic	2007	NA	Rodentia	0.PE	Mongolia - Altay
GCA_001972515.1_ASM197251v1_genomic	2001	NA	Rodentia	0.PE	Mongolia - Altay
GCA_002173815.1_ASM217381v1_genomic	2001	NA	Rodentia	0.PE	Mongolia - Altay
GCA_001295115.1_ASM129511v1_genomic	1961	NA	Rodentia	0.PE	Mongolia - Altay
GCA_001972475.1_ASM197247v1_genomic	2001	NA	Rodentia	0.ANT	Mongolia - Altay
GCA_002173805.1_ASM217380v1_genomic	2001	NA	Rodentia	0.ANT	Mongolia - Altay
GCA_002173795.1_ASM217379v1_genomic	2007	NA	Rodentia	0.ANT	Mongolia - Altay
GCA_002188775.1_ASM218877v1_genomic	2007	NA	Rodentia	0.ANT	Mongolia - Altay
GCA_006546725.1_ASM654672v1_genomic	1986	NA	Lagomorpha	0.ANT	Mongolia - Altay
GCA_006517425.1_ASM651742v1_genomic	1982	NA	Rodentia	0.ANT	Mongolia - Altay
GCA_002981995.1_ASM298199v1_genomic	1973	NA	Rodentia	0.ANT	Mongolia - Altay
GCA_000950945.1_ASM95094v1_genomic	1986	NA	Rodentia	0.ANT	Mongolia - Altay
GCA_002981915.1_ASM298191v1_genomic	1986	NA	Rodentia	0.ANT	Mongolia - Altay
GCA_006546665.1_ASM654666v1_genomic	1987	NA	Lagomorpha	0.ANT	Mongolia - Altay
GCA_006546745.1_ASM654674v1_genomic	1990	NA	Lagomorpha	0.ANT	Mongolia - Altay
GCA_001295025.1_ASM129502v1_genomic	1972	NA	Rodentia	0.ANT	Mongolia - Altay
GCA_002981895.1_ASM298189v1_genomic	1972	NA	Rodentia	0.ANT	Mongolia - Altay
GCA_002981925.1_ASM298192v1_genomic	1972	NA	Rodentia	0.ANT	Mongolia - Altay
GCA_002981955.1_ASM298195v1_genomic	1972	NA	Rodentia	0.ANT	Mongolia - Altay
GCA_000323665.1_ASM32366v1_genomic	1994	NA	Siphonaptera	0.ANT	Xinjiang - Kyrgyztan
GCA_000324345.1_ASM32434v1_genomic	1982	NA	Siphonaptera	0.ANT	Xinjiang - Kyrgyztan
GCA_000323185.1_ASM32318v1_genomic	1985	NA	Siphonaptera	0.ANT	Xinjiang - Kyrgyztan
GCA_000324205.1_ASM32420v1_genomic	1980	NA	Siphonaptera	0.ANT	Xinjiang - Kyrgyztan
GCA_000323425.1_ASM32342v1_genomic	2001	NA	Rodentia	0.ANT	Xinjiang - Kyrgyztan
GCA_000324185.1_ASM32418v1_genomic	1967	NA	Rodentia	0.ANT	Xinjiang - Kyrgyztan
GCA_000324225.1_ASM32422v1_genomic	1976	NA	Rodentia	0.ANT	Xinjiang - Kyrgyztan
GCA_009670935.1_ASM967093v1_genomic	1967	NA	Rodentia	0.ANT	Xinjiang - Kyrgyztan
GCA_009670475.1_ASM967047v1_genomic	1983	NA	Siphonaptera	0.ANT	Xinjiang - Kyrgyztan
GCA_009670245.1_ASM967024v1_genomic	1987	NA	Siphonaptera	0.ANT	Xinjiang - Kyrgyztan
GCA_009670445.1_ASM967044v1_genomic	1984	NA	Siphonaptera	0.ANT	Xinjiang - Kyrgyztan
GCA_009670515.1_ASM967051v1_genomic	1983	NA	Siphonaptera	0.ANT	Xinjiang - Kyrgyztan
GCA_009670565.1_ASM967056v1_genomic	1983	NA	Siphonaptera	0.ANT	Xinjiang - Kyrgyztan
GCA_009669715.1_ASM966971v1_genomic	1986	NA	Siphonaptera	0.ANT	Xinjiang - Kyrgyztan
GCA_009670135.1_ASM967013v1_genomic	1991	NA	Rodentia	0.ANT	Xinjiang - Kyrgyztan
GCA_009669975.1_ASM966997v1_genomic	1995	NA	Rodentia	0.ANT	Xinjiang - Kyrgyztan
GCA_009670015.1_ASM967001v1_genomic	1994	NA	Rodentia	0.ANT	Xinjiang - Kyrgyztan
GCA_009670895.1_ASM967089v1_genomic	1969	NA	Rodentia	0.ANT	Xinjiang - Kyrgyztan
GCA_009670385.1_ASM967038v1_genomic	1986	NA	Siphonaptera	0.ANT	Xinjiang - Kyrgyztan
GCA_009670875.1_ASM967087v1_genomic	1969	NA	Rodentia	0.ANT	Xinjiang - Kyrgyztan
GCA_009670075.1_ASM967007v1_genomic	1993	NA	Rodentia	0.ANT	Xinjiang - Kyrgyztan
GCA_009669775.1_ASM966977v1_genomic	1983	NA	Siphonaptera	0.ANT	Xinjiang - Kyrgyztan
GCA_009667895.1_ASM966789v1_genomic	1991	NA	Rodentia	0.ANT	Xinjiang - Kyrgyztan
GCA_009670155.1_ASM967015v1_genomic	1991	NA	Rodentia	0.ANT	Xinjiang - Kyrgyztan
GCA_009670905.1_ASM967090v1_genomic	1968	NA	Rodentia	0.ANT	Xinjiang - Kyrgyztan
GCA_009670665.1_ASM967066v1_genomic	1981	NA	Rodentia	0.ANT	Xinjiang - Kyrgyztan
GCA_009670055.1_ASM967005v1_genomic	1993	NA	Siphonaptera	0.ANT	Xinjiang - Kyrgyztan
GCA_009670115.1_ASM967011v1_genomic	1992	NA	Siphonaptera	0.ANT	Xinjiang - Kyrgyztan
GCA_009669935.1_ASM966993v1_genomic	1995	NA	Rodentia	0.ANT	Xinjiang - Kyrgyztan
GCA_009669625.1_ASM966962v1_genomic	2005	NA	Rodentia	0.ANT	Xinjiang - Kyrgyztan
GCA_009670045.1_ASM967004v1_genomic	1995	NA	Siphonaptera	0.ANT	Xinjiang - Kyrgyztan
GCA_009669635.1_ASM966963v1_genomic	2003	NA	Rodentia	0.ANT	Xinjiang - Kyrgyztan
GCA_009669675.1_ASM966967v1_genomic	2004	NA	Rodentia	0.ANT	Xinjiang - Kyrgyztan
GCA_009669825.1_ASM966982v1_genomic	2001	NA	Siphonaptera	0.ANT	Xinjiang - Kyrgyztan
GCA_009670355.1_ASM967035v1_genomic	1986	NA	Siphonaptera	0.ANT	Xinjiang - Kyrgyztan
GCA_009670865.1_ASM967086v1_genomic	1971	NA	Rodentia	0.ANT	Xinjiang - Kyrgyztan
GCA_009667885.1_ASM966788v1_genomic	1986	NA	Phthiraptera	0.ANT	Xinjiang - Kyrgyztan
GCA_009670725.1_ASM967072v1_genomic	1974	NA	Rodentia	0.ANT	Xinjiang - Kyrgyztan
GCA_009670815.1_ASM967081v1_genomic	1972	NA	Rodentia	0.ANT	Xinjiang - Kyrgyztan
GCA_009670325.1_ASM967032v1_genomic	1986	NA	Siphonaptera	0.ANT	Xinjiang - Kyrgyztan
GCA_009669705.1_ASM966970v1_genomic	1986	NA	Siphonaptera	0.ANT	Xinjiang - Kyrgyztan
GCA_009670995.1_ASM967099v1_genomic	1967	NA	Rodentia	0.ANT	Xinjiang - Kyrgyztan
GCA_009669765.1_ASM966976v1_genomic	1983	NA	Rodentia	0.ANT	Xinjiang - Kyrgyztan
GCA_009670705.1_ASM967070v1_genomic	1972	NA	Rodentia	0.ANT	Xinjiang - Kyrgyztan
GCA_009670005.1_ASM967000v1_genomic	1995	NA	Rodentia	0.ANT	Xinjiang - Kyrgyztan
GCA_009670465.1_ASM967046v1_genomic	1984	NA	Rodentia	0.ANT	Xinjiang - Kyrgyztan
GCA_009670575.1_ASM967057v1_genomic	1983	NA	Siphonaptera	0.ANT	Xinjiang - Kyrgyztan
GCA_009670715.1_ASM967071v1_genomic	1977	NA	Rodentia	0.ANT	Xinjiang - Kyrgyztan
GCA_009670625.1_ASM967062v1_genomic	1983	NA	Rodentia	0.ANT	Xinjiang - Kyrgyztan
GCA_009670775.1_ASM967077v1_genomic	1977	NA	Rodentia	0.ANT	Xinjiang - Kyrgyztan
GCA_009670485.1_ASM967048v1_genomic	1984	NA	Rodentia	0.ANT	Xinjiang - Kyrgyztan
GCA_009669875.1_ASM966987v1_genomic	2001	NA	Siphonaptera	0.ANT	Xinjiang - Kyrgyztan
GCA_009669905.1_ASM966990v1_genomic	2001	NA	Rodentia	0.ANT	Xinjiang - Kyrgyztan
GCA_009670105.1_ASM967010v1_genomic	1989	NA	Rodentia	0.ANT	Xinjiang - Kyrgyztan
GCA_009669925.1_ASM966992v1_genomic	1999	NA	Rodentia	0.ANT	Xinjiang - Kyrgyztan
GCA_009670345.1_ASM967034v1_genomic	1987	NA	Siphonaptera	0.ANT	Xinjiang - Kyrgyztan
GCA_009670545.1_ASM967054v1_genomic	1983	NA	Siphonaptera	0.ANT	Xinjiang - Kyrgyztan
GCA_009669545.1_ASM966954v1_genomic	2006	NA	Rodentia	0.ANT	Xinjiang - Kyrgyztan
GCA_009669835.1_ASM966983v1_genomic	2001	NA	Phthiraptera	0.ANT	Xinjiang - Kyrgyztan
GCA_009669805.1_ASM966980v1_genomic	1980	NA	Siphonaptera	0.ANT	Xinjiang - Kyrgyztan
GCA_009670835.1_ASM967083v1_genomic	1976	NA	Rodentia	0.ANT	Xinjiang - Kyrgyztan
GCA_009667985.1_ASM966798v1_genomic	1986	NA	Siphonaptera	0.ANT	Xinjiang - Kyrgyztan
GCA_009670765.1_ASM967076v1_genomic	1977	NA	Rodentia	0.ANT	Xinjiang - Kyrgyztan
GCA_009669845.1_ASM966984v1_genomic	2001	NA	Ixodida	0.ANT	Xinjiang - Kyrgyztan
GCA_009670395.1_ASM967039v1_genomic	1984	NA	Siphonaptera	0.ANT	Xinjiang - Kyrgyztan
GCA_009669665.1_ASM966966v1_genomic	2002	NA	Rodentia	0.ANT	Xinjiang - Kyrgyztan
GCA_000323365.1_ASM32336v1_genomic	1971	NA	Rodentia	0.ANT	Xinjiang - Kyrgyztan
GCA_009670415.1_ASM967041v1_genomic	1986	NA	Siphonaptera	0.ANT	Xinjiang - Kyrgyztan
GCA_009670205.1_ASM967020v1_genomic	1988	NA	Siphonaptera	0.ANT	Xinjiang - Kyrgyztan
GCA_009667935.1_ASM966793v1_genomic	1986	NA	Rodentia	0.ANT	Xinjiang - Kyrgyztan
GCA_009669605.1_ASM966960v1_genomic	2005	NA	Siphonaptera	0.ANT	Xinjiang - Kyrgyztan
GCA_009667945.1_ASM966794v1_genomic	1986	NA	Siphonaptera	0.ANT	Xinjiang - Kyrgyztan
GCA_009670605.1_ASM967060v1_genomic	1982	NA	Rodentia	0.ANT	Xinjiang - Kyrgyztan
GCA_009670585.1_ASM967058v1_genomic	1982	NA	Rodentia	0.ANT	Xinjiang - Kyrgyztan
GCA_009670785.1_ASM967078v1_genomic	1976	NA	Rodentia	0.ANT	Xinjiang - Kyrgyztan
GCA_009670675.1_ASM967067v1_genomic	1980	NA	Rodentia	0.ANT	Xinjiang - Kyrgyztan
GCA_009669555.1_ASM966955v1_genomic	2005	NA	Siphonaptera	0.ANT	Xinjiang - Kyrgyztan
GCA_009669955.1_ASM966995v1_genomic	2000	NA	Rodentia	0.ANT	Xinjiang - Kyrgyztan
GCA_009669565.1_ASM966956v1_genomic	2005	NA	Rodentia	0.ANT	Xinjiang - Kyrgyztan
GCA_009670225.1_ASM967022v1_genomic	1987	NA	Rodentia	0.ANT	Xinjiang - Kyrgyztan
GCA_009670235.1_ASM967023v1_genomic	1987	NA	Rodentia	0.ANT	Xinjiang - Kyrgyztan
GCA_009670285.1_ASM967028v1_genomic	1987	NA	Siphonaptera	0.ANT	Xinjiang - Kyrgyztan
GCA_009670305.1_ASM967030v1_genomic	1987	NA	Siphonaptera	3.ANT	Xinjiang - Kyrgyztan
GCA_009667925.1_ASM966792v1_genomic	1987	NA	Siphonaptera	3.ANT	Xinjiang - Kyrgyztan
GCA_009669725.1_ASM966972v1_genomic	1987	NA	Siphonaptera	3.ANT	Xinjiang - Kyrgyztan
GCA_009670185.1_ASM967018v1_genomic	1988	NA	Rodentia	3.ANT	Xinjiang - Kyrgyztan
GCA_003074595.1_ASM307459v1_genomic	1967	NA	Rodentia	3.ANT	Xinjiang - Kyrgyztan
GCA_003074535.1_ASM307453v1_genomic	1952	NA	Siphonaptera	3.ANT	Xinjiang - Kyrgyztan
GCA_015274715.1_ASM1527471v1_genomic	2019	NA	Rodentia	3.ANT	Xinjiang - Kyrgyztan
GCA_015274685.1_ASM1527468v1_genomic	2019	NA	Siphonaptera	3.ANT	Xinjiang - Kyrgyztan
GCA_015274745.1_ASM1527474v1_genomic	2019	NA	Rodentia	3.ANT	Xinjiang - Kyrgyztan
GCA_000169675.1_ASM16967v1_genomic	2003	NA	Rodentia	4.ANT	Xinjiang - Kyrgyztan
GCA_000320465.1_ASM32046v1_genomic	2003	NA	Rodentia	4.ANT	Xinjiang - Kyrgyztan
GCA_000323705.1_ASM32370v1_genomic	1956	NA	Rodentia	4.ANT	Xinjiang - Kyrgyztan
GCA_001188675.1_ASM118867v1_genomic	1968.50	NA	Rodentia	4.ANT	Xinjiang - Kyrgyztan
GCA_000324165.1_ASM32416v1_genomic	1979	NA	Rodentia	2.ANT	Xinjiang - Kyrgyztan
GCA_000323405.1_ASM32340v1_genomic	1999	NA	Rodentia	2.ANT	Xinjiang - Kyrgyztan
GCA_000324065.1_ASM32406v1_genomic	2001	NA	Rodentia	2.ANT	Xinjiang - Kyrgyztan
GCA_000323505.1_ASM32350v1_genomic	2004	NA	Human	2.ANT	Central China
GCA_000324325.1_ASM32432v1_genomic	1961	NA	Rodentia	2.ANT	Central China
GCA_000323525.1_ASM32352v1_genomic	1989	NA	Siphonaptera	2.ANT	Central China
GCA_000323765.1_ASM32376v1_genomic	1976	NA	Rodentia	2.ANT	Central China
GCA_013391965.1_ASM1339196v1_genomic	2016	NA	Rodentia	2.ANT	Mongolia - Altay
GCA_013391945.1_ASM1339194v1_genomic	2017	NA	Rodentia	2.ANT	Mongolia - Altay
GCA_000325205.1_ASM32520v1_genomic	2000	NA	Rodentia	2.ANT	Mongolia - Altay
GCA_000325305.1_ASM32530v1_genomic	1998	NA	Siphonaptera	2.ANT	Mongolia - Altay
GCA_000325245.1_ASM32524v1_genomic	1980	NA	Rodentia	2.ANT	Mongolia - Altay
GCA_000325265.1_ASM32526v1_genomic	1997	NA	Rodentia	2.ANT	Inner Mongolia - Jilin
GCA_000325285.1_ASM32528v1_genomic	1997	NA	Rodentia	2.ANT	Inner Mongolia - Jilin
GCA_009295945.1_ASM929594v1_genomic	1984	NA	Rodentia	2.ANT	Mongolia - Altay
GCA_000325225.1_ASM32522v1_genomic	2002	NA	Rodentia	2.ANT	Mongolia - Altay
GCA_003086015.1_ASM308601v1_genomic	2012	NA	Rodentia	2.ANT	Mongolia - Altay
GCA_009363195.1_ASM936319v1_genomic	1977	NA	Rodentia	2.ANT	Mongolia - Altay
GCA_003074195.1_ASM307419v1_genomic	2015	NA	Rodentia	2.ANT	Mongolia - Altay
GCA_003074155.1_ASM307415v1_genomic	2015	NA	Rodentia	2.ANT	Mongolia - Altay
GCA_003074215.1_ASM307421v1_genomic	2015	NA	Siphonaptera	2.ANT	Mongolia - Altay
GCA_000324505.1_ASM32450v1_genomic	1971	NA	Rodentia	2.ANT	Inner Mongolia - Jilin
GCA_000324545.1_ASM32454v1_genomic	1970	NA	Rodentia	2.ANT	Inner Mongolia - Jilin
GCA_000324565.1_ASM32456v1_genomic	1957	NA	Carnivora	2.ANT	Inner Mongolia - Jilin
GCA_000324585.1_ASM32458v1_genomic	1989	NA	Carnivora	2.ANT	Inner Mongolia - Jilin
GCA_000324305.1_ASM32430v1_genomic	1959	NA	Human	2.ANT	Inner Mongolia - Jilin
GCA_000324265.1_ASM32426v1_genomic	1957	NA	Ixodida	2.ANT	Inner Mongolia - Jilin
GCA_000323925.1_ASM32392v1_genomic	1996	NA	Siphonaptera	2.ANT	Inner Mongolia - Jilin
GCA_000323905.1_ASM32390v1_genomic	1989	NA	Rodentia	2.ANT	Inner Mongolia - Jilin
GCA_000324245.1_ASM32424v1_genomic	1954	NA	Rodentia	2.ANT	Inner Mongolia - Jilin
GCA_000323465.1_ASM32346v1_genomic	1956	NA	Rodentia	2.ANT	Russia
GCA_000323585.1_ASM32358v1_genomic	1965	NA	Rodentia	2.ANT	Russia
GCA_000324965.1_ASM32496v1_genomic	1959	NA	Rodentia	2.ANT	Inner Mongolia - Jilin
GCA_000834275.1_ASM83427v1_genomic	1940	NA	Human	2.ANT	Inner Mongolia - Jilin
GCA_000834885.1_ASM83488v1_genomic	2008	NA	Human	2.ANT	Inner Mongolia - Jilin
GCA_000320445.1_ASM32044v1_genomic	2004	NA	Human	2.ANT	Central China
GCA_015158935.1_ASM1515893v1_genomic	2008	NA	Rodentia	2.ANT	Tibet
GCA_015158715.1_ASM1515871v1_genomic	2004	NA	Rodentia	2.ANT	Tibet
GCA_015158815.1_ASM1515881v1_genomic	2008	NA	Rodentia	2.ANT	Tibet
GCA_015158765.1_ASM1515876v1_genomic	2008	NA	Rodentia	2.ANT	Tibet
GCA_000323345.1_ASM32334v1_genomic	1996	NA	Rodentia	2.ANT	Tibet
GCA_000324125.1_ASM32412v1_genomic	1996	NA	Rodentia	2.ANT	Tibet
GCA_015158895.1_ASM1515889v1_genomic	2008	NA	Rodentia	2.ANT	Tibet
GCA_015158845.1_ASM1515884v1_genomic	2007	NA	Rodentia	2.ANT	Tibet
GCA_015159075.1_ASM1515907v1_genomic	2001	NA	Rodentia	2.ANT	Tibet
GCA_015159105.1_ASM1515910v1_genomic	2003	NA	Rodentia	2.ANT	Tibet
GCA_000323305.1_ASM32330v1_genomic	1968	NA	Rodentia	2.MED	Tibet
GCA_000323325.1_ASM32332v1_genomic	1990	NA	Rodentia	2.MED	Tibet
GCA_015158675.1_ASM1515867v1_genomic	2007	NA	Rodentia	2.MED	Tibet
GCA_015158805.1_ASM1515880v1_genomic	2008	NA	Rodentia	2.MED	Tibet
GCA_000182485.1_ASM18248v1_genomic	1967	NA	Human	2.MED	Yunnan - Southeast Asia
GCA_015159045.1_ASM1515904v1_genomic	2005	NA	Rodentia	2.MED	Tibet
GCA_015158695.1_ASM1515869v1_genomic	2008	NA	Human	2.MED	Tibet
GCA_015158705.1_ASM1515870v1_genomic	2008	NA	Rodentia	2.MED	Tibet
GCA_015159195.1_ASM1515919v1_genomic	1998	NA	Human	2.MED	Tibet
GCA_015158945.1_ASM1515894v1_genomic	2007	NA	Rodentia	2.MED	Tibet
GCA_015158795.1_ASM1515879v1_genomic	1996	NA	Rodentia	2.MED	Tibet
GCA_015159085.1_ASM1515908v1_genomic	2002	NA	Human	2.MED	Tibet
GCA_015158755.1_ASM1515875v1_genomic	2008	NA	Rodentia	2.MED	Tibet
GCA_015190655.1_ASM1519065v1_genomic	1996	NA	Human	2.MED	Tibet
GCA_015159175.1_ASM1515917v1_genomic	1998	NA	Human	2.MED	Tibet
GCA_015158995.1_ASM1515899v1_genomic	1998	NA	Human	2.MED	Tibet
GCA_000324145.1_ASM32414v1_genomic	1998	NA	Rodentia	2.MED	Tibet
GCA_000324905.1_ASM32490v1_genomic	1996	NA	Artiodactyla	2.MED	Tibet
GCA_015159035.1_ASM1515903v1_genomic	2005	NA	Rodentia	2.MED	Tibet
GCA_000324885.1_ASM32488v1_genomic	1996	NA	Human	2.MED	Tibet
GCA_015158875.1_ASM1515887v1_genomic	2008	NA	Rodentia	2.MED	Tibet
GCA_015159135.1_ASM1515913v1_genomic	1991	NA	Human	2.MED	Tibet
GCA_015159145.1_ASM1515914v1_genomic	1991	NA	Human	2.MED	Tibet
GCA_015158955.1_ASM1515895v1_genomic	2001	NA	Human	2.MED	Tibet
GCA_015158905.1_ASM1515890v1_genomic	2005	NA	Human	2.MED	Tibet
GCA_015159005.1_ASM1515900v1_genomic	2005	NA	Rodentia	2.MED	Tibet
GCA_008630435.1_ASM863043v1_genomic	1996	NA	Siphonaptera	2.MED	Kazakhstan - Volga
GCA_006376575.1_ASM637657v1_genomic	1971	NA	Rodentia	2.MED	Kazakhstan - Volga
GCA_000324025.1_ASM32402v1_genomic	1964	NA	Rodentia	2.MED	Inner Mongolia - Jilin
GCA_000325105.1_ASM32510v1_genomic	1963	NA	Siphonaptera	2.MED	Central China
GCA_000325005.1_ASM32500v1_genomic	1969	NA	Rodentia	2.MED	Inner Mongolia - Jilin
GCA_000325125.1_ASM32512v1_genomic	1978	NA	Rodentia	2.MED	Inner Mongolia - Jilin
GCA_000324945.1_ASM32494v1_genomic	1958	NA	Rodentia	2.MED	Inner Mongolia - Jilin
GCA_000324445.1_ASM32444v1_genomic	1970	NA	Rodentia	2.MED	Inner Mongolia - Jilin
GCA_000324485.1_ASM32448v1_genomic	1957	NA	Siphonaptera	2.MED	Inner Mongolia - Jilin
GCA_000324605.1_ASM32460v1_genomic	1970	NA	Rodentia	2.MED	Inner Mongolia - Jilin
GCA_000325025.1_ASM32502v1_genomic	1970	NA	Rodentia	2.MED	Inner Mongolia - Jilin
GCA_000325085.1_ASM32508v1_genomic	2001	NA	Rodentia	2.MED	Inner Mongolia - Jilin
GCA_000324005.1_ASM32400v1_genomic	1961	NA	Rodentia	2.MED	Central China
GCA_000325065.1_ASM32506v1_genomic	1994	NA	Siphonaptera	2.MED	Inner Mongolia - Jilin
GCA_000325325.1_ASM32532v1_genomic	2006	NA	Siphonaptera	2.MED	Inner Mongolia - Jilin
GCA_000325345.1_ASM32534v1_genomic	2006	NA	Rodentia	2.MED	Inner Mongolia - Jilin
GCA_000325045.1_ASM32504v1_genomic	1991	NA	Rodentia	2.MED	Inner Mongolia - Jilin
GCA_014734355.1_ASM1473435v1_genomic	2018	NA	Siphonaptera	2.MED	Inner Mongolia - Jilin
GCA_014734405.1_ASM1473440v1_genomic	2018	NA	Rodentia	2.MED	Inner Mongolia - Jilin
GCA_014734395.1_ASM1473439v1_genomic	2018	NA	Siphonaptera	2.MED	Inner Mongolia - Jilin
GCA_013392105.1_ASM1339210v1_genomic	2018	NA	Rodentia	2.MED	Inner Mongolia - Jilin
GCA_013392055.1_ASM1339205v1_genomic	2018	NA	Rodentia	2.MED	Inner Mongolia - Jilin
GCA_013392145.1_ASM1339214v1_genomic	2018	NA	Rodentia	2.MED	Inner Mongolia - Jilin
GCA_013392075.1_ASM1339207v1_genomic	2018	NA	Rodentia	2.MED	Inner Mongolia - Jilin
GCA_013392045.1_ASM1339204v1_genomic	2018	NA	Rodentia	2.MED	Inner Mongolia - Jilin
GCA_013392085.1_ASM1339208v1_genomic	2018	NA	Rodentia	2.MED	Inner Mongolia - Jilin
GCA_000323645.1_ASM32364v1_genomic	1987	NA	Siphonaptera	2.MED	Xinjiang - Kyrgyztan
GCA_000324985.1_ASM32498v1_genomic	1987	NA	Rodentia	2.MED	Xinjiang - Kyrgyztan
GCA_000169655.1_ASM16965v1_genomic	1973	NA	Rodentia	2.MED	Xinjiang - Kyrgyztan
GCA_000323565.1_ASM32356v1_genomic	1973	NA	Rodentia	2.MED	Xinjiang - Kyrgyztan
GCA_000323725.1_ASM32372v1_genomic	1973	NA	Rodentia	2.MED	Xinjiang - Kyrgyztan
GCA_016102575.1_ASM1610257v1_genomic	1917	NA	Artiodactyla	2.MED	Kazakhstan - Volga
GCA_016102755.1_ASM1610275v1_genomic	1950	NA	Rodentia	2.MED	Kazakhstan - Volga
GCA_016102545.1_ASM1610254v1_genomic	1931	NA	Human	2.MED	Kazakhstan - Volga
GCA_001617735.1_Yersinia_pestis_M-1763_genomic	2002	NA	Siphonaptera	2.MED	Kazakhstan - Volga
GCA_001613895.1_ASM161389v1_genomic	1990	NA	Rodentia	2.MED	Kazakhstan - Volga
GCA_000275685.1_ASM27568v1_genomic	2005	NA	Rodentia	2.MED	Xinjiang - Kyrgyztan
GCA_004023585.1_ASM402358v1_genomic	2005	NA	Rodentia	2.MED	Xinjiang - Kyrgyztan
GCA_004023595.1_ASM402359v1_genomic	2005	NA	Rodentia	2.MED	Xinjiang - Kyrgyztan
GCA_000323205.1_ASM32320v1_genomic	2005	NA	Rodentia	2.MED	Xinjiang - Kyrgyztan
GCA_000323225.1_ASM32322v1_genomic	2005	NA	Rodentia	2.MED	Xinjiang - Kyrgyztan
GCA_009909635.1_ASM990963v1_genomic	1923	NA	Human	2.MED	Kazakhstan - Volga
GCA_016102645.1_ASM1610264v1_genomic	1932	NA	Human	2.MED	Kazakhstan - Volga
GCA_010974835.1_ASM1097483v1_genomic	1922	NA	Human	2.MED	Kazakhstan - Volga
GCA_016102775.1_ASM1610277v1_genomic	1945	NA	Human	2.MED	Kazakhstan - Volga
GCA_016102685.1_ASM1610268v1_genomic	1938	NA	Rodentia	1.ANT	Kazakhstan - Volga
GCA_003074355.1_ASM307435v1_genomic	1967	NA	Rodentia	1.ANT	Kazakhstan - Volga
GCA_003074335.1_ASM307433v1_genomic	1966	NA	Siphonaptera	1.ANT	Kazakhstan - Volga
GCA_003074375.1_ASM307437v1_genomic	1955	NA	Rodentia	1.IN	Kazakhstan - Volga
GCA_000006645.1_ASM664v1_genomic	1968	NA	Human	1.IN	Kazakhstan - Volga
GCA_000970105.1_ASM97010v1_genomic	2007	NA	Human	1.IN	Kazakhstan - Volga
GCA_001261975.1_YPW_8_IHQD_genomic	1991.50	NA	Human	1.IN	Kazakhstan - Volga
GCA_006376495.1_ASM637649v1_genomic	1968	NA	Rodentia	1.IN	Kazakhstan - Volga
GCA_001188815.1_ASM118881v1_genomic	1975	NA	Rodentia	1.IN	Kazakhstan - Volga
GCA_001617785.1_Yersinia_pestis_M-549_genomic	1977	NA	Rodentia	1.IN	Kazakhstan - Volga
GCA_001188735.1_ASM118873v1_genomic	1968.50	NA	Rodentia	1.IN	Kazakhstan - Volga
GCA_001617805.1_Yersinia_pestis_173_genomic	1978	NA	Rodentia	1.IN	Kazakhstan - Volga
GCA_009296005.1_ASM929600v1_genomic	1953	NA	Siphonaptera	1.IN	Kazakhstan - Volga
GCA_009909655.1_ASM990965v1_genomic	1945	NA	Rodentia	1.IN	Kazakhstan - Volga
GCA_010974845.1_ASM1097484v1_genomic	1945	NA	Human	1.IN	Kazakhstan - Volga
GCA_016102655.1_ASM1610265v1_genomic	1945	NA	Human	1.IN	Kazakhstan - Volga
GCA_015350455.1_ASM1535045v1_genomic	1949	NA	Human	1.IN	Kazakhstan - Volga
GCA_016102945.1_ASM1610294v1_genomic	1955	NA	Rodentia	1.IN	Kazakhstan - Volga
GCA_015350435.1_ASM1535043v1_genomic	1970	NA	Rodentia	1.IN	Kazakhstan - Volga
GCA_015350425.1_ASM1535042v1_genomic	1964	NA	Rodentia	1.IN	Kazakhstan - Volga
GCA_016102765.1_ASM1610276v1_genomic	1955	NA	Human	1.IN	Kazakhstan - Volga
GCA_016102785.1_ASM1610278v1_genomic	1955	NA	Rodentia	1.IN	Kazakhstan - Volga
GCA_001617715.1_Yersinia_pestis_M-519_genomic	1967	NA	Rodentia	1.IN	Kazakhstan - Volga
GCA_016102585.1_ASM1610258v1_genomic	1966	NA	Human	1.IN	Kazakhstan - Volga
GCA_016102845.1_ASM1610284v1_genomic	1959	NA	Ixodida	1.IN	Kazakhstan - Volga
GCA_016102875.1_ASM1610287v1_genomic	1959	NA	Rodentia	1.IN	Kazakhstan - Volga
GCA_009909645.1_ASM990964v1_genomic	1971	NA	Rodentia	1.IN	Kazakhstan - Volga
GCA_016102745.1_ASM1610274v1_genomic	1962	NA	Rodentia	1.IN	Kazakhstan - Volga
GCA_016102975.1_ASM1610297v1_genomic	1992	NA	Rodentia	1.IN	Kazakhstan - Volga
GCA_016102855.1_ASM1610285v1_genomic	1966	NA	Rodentia	1.IN	Kazakhstan - Volga
GCA_016103005.1_ASM1610300v1_genomic	1992	NA	Rodentia	1.IN	Kazakhstan - Volga
GCA_001617815.1_Yersinia_pestis_M-1453_genomic	1991	NA	Rodentia	1.ORI	Kazakhstan - Volga
GCA_003085855.1_ASM308585v1_genomic	2002	NA	Rodentia	1.ORI	Kazakhstan - Volga
GCA_008630395.1_ASM863039v1_genomic	1984	NA	Rodentia	1.ORI	Kazakhstan - Volga
GCA_008630575.1_ASM863057v1_genomic	1984	NA	Rodentia	1.ORI	Kazakhstan - Volga
GCA_016102905.1_ASM1610290v1_genomic	1986	NA	Siphonaptera	1.ORI	Kazakhstan - Volga
GCA_008630485.1_ASM863048v1_genomic	1997	NA	Rodentia	1.ORI	Kazakhstan - Volga
GCA_016102915.1_ASM1610291v1_genomic	1999	NA	Siphonaptera	1.ORI	Kazakhstan - Volga
GCA_003085995.1_ASM308599v1_genomic	2014	NA	Rodentia	1.ORI	Kazakhstan - Volga
GCA_003086055.1_ASM308605v1_genomic	2014	NA	Rodentia	1.ORI	Kazakhstan - Volga
GCA_016102675.1_ASM1610267v1_genomic	2015	NA	Rodentia	1.ORI	Kazakhstan - Volga
GCA_000835005.1_ASM83500v1_genomic	1985	NA	Human	1.ORI	Africa
GCA_000169615.1_ASM16961v1_genomic	2004	NA	Human	1.ORI	Africa
GCA_000013825.1_ASM1382v1_genomic	1965	NA	Human	1.ORI	Africa
GCA_003798225.1_ASM379822v1_genomic	1954	NA	Human	1.ORI	Africa
GCA_000323965.1_ASM32396v1_genomic	1954	NA	Rodentia	1.ORI	Central China
GCA_000323605.1_ASM32360v1_genomic	1978	NA	Rodentia	1.ORI	Central China
GCA_000325165.1_ASM32516v1_genomic	1985	NA	Rodentia	1.ORI	Xinjiang - Kyrgyztan
GCA_000323745.1_ASM32374v1_genomic	1975	NA	Artiodactyla	1.ORI	Central China
GCA_000324285.1_ASM32428v1_genomic	1964	NA	Human	1.ORI	Central China
GCA_015158485.1_ASM1515848v1_genomic	2007	NA	Rodentia	1.ORI	Tibet
GCA_000323785.1_ASM32378v1_genomic	1989	NA	Human	1.ORI	Central China
GCA_015158615.1_ASM1515861v1_genomic	1999	NA	Rodentia	1.ORI	Tibet
GCA_015158585.1_ASM1515858v1_genomic	1999	NA	Rodentia	1.ORI	Tibet
GCA_015158575.1_ASM1515857v1_genomic	1999	NA	Lagomorpha	1.ORI	Tibet
GCA_015158635.1_ASM1515863v1_genomic	1996	NA	Rodentia	1.ORI	Tibet
GCA_000324105.1_ASM32410v1_genomic	1990	NA	Rodentia	1.ORI	Tibet
GCA_000323285.1_ASM32328v1_genomic	1976	NA	Rodentia	1.ORI	Tibet
GCA_000022845.1_ASM2284v1_genomic	1976	NA	Rodentia	1.ORI	Tibet
GCA_015158475.1_ASM1515847v1_genomic	2008	NA	Rodentia	1.ORI	Tibet
GCA_015158625.1_ASM1515862v1_genomic	1994	NA	Human	1.ORI	Tibet
GCA_000323445.1_ASM32344v1_genomic	2004	NA	Human	1.ORI	Central China
GCA_000323865.1_ASM32386v1_genomic	1988	NA	Phthiraptera	1.ORI	Central China
GCA_000323545.1_ASM32354v1_genomic	1971	NA	Human	1.ORI	Central China
GCA_000323885.1_ASM32388v1_genomic	1964	NA	Ixodida	1.ORI	Central China
GCA_000324745.1_ASM32474v1_genomic	1991	NA	Rodentia	1.ORI	Central China
GCA_000323685.1_ASM32368v1_genomic	1997	NA	Artiodactyla	1.ORI	Central China
GCA_000324085.1_ASM32408v1_genomic	1991	NA	Rodentia	1.ORI	Central China
GCA_000324685.1_ASM32468v1_genomic	1964	NA	Rodentia	1.ORI	Central China
GCA_000324725.1_ASM32472v1_genomic	1982	NA	Human	1.ORI	Central China
GCA_000323825.1_ASM32382v1_genomic	1954	NA	Lagomorpha	1.ORI	Central China
GCA_000323805.1_ASM32380v1_genomic	1965	NA	Carnivora	1.ORI	Central China
GCA_000324705.1_ASM32470v1_genomic	1964	NA	Carnivora	1.ORI	Central China
GCA_000022805.1_ASM2280v1_genomic	2006	NA	Rodentia	1.ORI	Yunnan - Southeast Asia
GCA_000324845.1_ASM32484v1_genomic	1954	NA	Rodentia	1.ORI	Yunnan - Southeast Asia
GCA_000325365.1_ASM32536v1_genomic	1954	NA	Siphonaptera	1.ORI	Yunnan - Southeast Asia
GCA_000324405.1_ASM32440v1_genomic	1984	NA	Rodentia	1.ORI	Yunnan - Southeast Asia
GCA_000324365.1_ASM32436v1_genomic	1979	NA	Rodentia	1.ORI	Yunnan - Southeast Asia
GCA_000325465.1_ASM32546v1_genomic	1957	NA	Siphonaptera	1.ORI	Yunnan - Southeast Asia
GCA_000324765.1_ASM32476v1_genomic	1977	NA	Siphonaptera	1.ORI	Yunnan - Southeast Asia
GCA_000324785.1_ASM32478v1_genomic	1979	NA	Rodentia	1.ORI	Yunnan - Southeast Asia
GCA_000022825.1_ASM2282v1_genomic	1982	NA	Rodentia	1.ORI	Yunnan - Southeast Asia
GCA_000325385.1_ASM32538v1_genomic	1977	NA	Rodentia	1.ORI	Yunnan - Southeast Asia
GCA_013421465.1_ASM1342146v1_genomic	1962	NA	Rodentia	1.ORI	Yunnan - Southeast Asia
GCA_013421535.1_ASM1342153v1_genomic	1988	NA	Rodentia	1.ORI	Yunnan - Southeast Asia
GCA_013421545.1_ASM1342154v1_genomic	1986	NA	Rodentia	1.ORI	Yunnan - Southeast Asia
GCA_013421555.1_ASM1342155v1_genomic	1986	NA	Rodentia	1.ORI	Yunnan - Southeast Asia
GCA_000325405.1_ASM32540v1_genomic	1995	NA	Rodentia	1.ORI	Yunnan - Southeast Asia
GCA_000325425.1_ASM32542v1_genomic	2002	NA	Rodentia	1.ORI	Yunnan - Southeast Asia
GCA_000324645.1_ASM32464v1_genomic	1991	NA	Rodentia	1.ORI	Yunnan - Southeast Asia
GCA_000325445.1_ASM32544v1_genomic	2000	NA	Rodentia	1.ORI	Central China
GCA_000170275.1_ASM17027v1_genomic	1991	NA	Rodentia	1.ORI	Yunnan - Southeast Asia
GCA_000324425.1_ASM32442v1_genomic	1982	NA	Rodentia	1.ORI	Yunnan - Southeast Asia
GCA_000324625.1_ASM32462v1_genomic	1991	NA	Rodentia	1.ORI	Yunnan - Southeast Asia
GCA_000324865.1_ASM32486v1_genomic	1984	NA	Rodentia	1.ORI	Yunnan - Southeast Asia
GCA_000325485.1_ASM32548v1_genomic	1982	NA	Siphonaptera	1.ORI	Yunnan - Southeast Asia
GCA_000834755.1_ASM83475v1_genomic	1939	NA	Rodentia	1.ORI	Americas
GCA_000268525.1_ASM26852v1_genomic	2010	NA	Rodentia	1.ORI	Americas
GCA_000268985.1_ASM26898v1_genomic	2010	NA	Rodentia	1.ORI	Americas
GCA_000269005.1_ASM26900v1_genomic	2010	NA	Rodentia	1.ORI	Americas
GCA_000269025.1_ASM26902v1_genomic	2010	NA	Rodentia	1.ORI	Americas
GCA_000181455.2_ASM18145v2_genomic	1988	NA	Human	1.ORI	Americas
GCA_000705315.1_EDB10_058v1_genomic	2010	NA	Rodentia	1.ORI	Americas
GCA_000834775.1_ASM83477v1_genomic	1967	NA	Human	1.ORI	Americas
GCA_001693595.1_ASM169359v1_genomic	2016	NA	Human	1.ORI	Americas
Reference	1992	NA	Human	1.ORI	Americas
GCA_000834335.1_ASM83433v1_genomic	1954	NA	Human	1.ORI	Americas
GCA_001509855.1_ASM150985v1_genomic	2011	NA	Human	1.ORI	Americas
GCA_000255735.1_ASM25573v1_genomic	2009	NA	Human	1.ORI	Americas
GCA_001509865.1_ASM150986v1_genomic	2009	NA	Siphonaptera	1.ORI	Americas
GCA_000255755.1_ASM25575v1_genomic	2009	NA	Rodentia	1.ORI	Americas
GCA_000255775.1_ASM25577v1_genomic	2009	NA	Carnivora	1.ORI	Americas
GCA_000255795.1_ASM25579v1_genomic	2009	NA	Human	1.ORI	Americas
GCA_000255815.1_ASM25581v1_genomic	2009	NA	Human	1.ORI	Americas
GCA_000255835.1_ASM25583v1_genomic	2009	NA	Human	1.ORI	Americas
GCA_000834495.1_ASM83449v1_genomic	2002	NA	Human	1.ORI	Americas
GCA_000255855.1_ASM25585v1_genomic	2009	NA	Rodentia	1.ORI	Americas
GCA_000255875.1_ASM25587v1_genomic	2009	NA	Lagomorpha	1.ORI	Americas
GCA_000255895.1_ASM25589v1_genomic	2009	NA	Rodentia	1.ORI	Americas
GCA_900460465.1_57940_B01_genomic	1939	NA	Rodentia	1.ORI	Yunnan - Southeast Asia
GCA_000834905.1_ASM83490v1_genomic	1957	NA	Rodentia	1.ORI	Yunnan - Southeast Asia
GCA_003798085.1_ASM379808v1_genomic	1957	NA	Rodentia	1.ORI	Yunnan - Southeast Asia
GCA_000169635.1_ASM16963v1_genomic	2005	NA	Human	1.ORI	Africa
GCA_001261985.1_YPW_3_IHQD_genomic	1970.50	NA	Human	1.ORI	Africa
GCA_000324805.2_EV76-CN_genomic	1926	NA	Human	1.ORI	Central China
GCA_000590535.2_ASM59053v2_genomic	1941	NA	Human	1.ORI	Russia
GCA_000475115.2_YP113_v2_genomic	1994	NA	Rodentia	1.ORI	Yunnan - Southeast Asia
GCA_000323985.1_ASM32398v1_genomic	1952	NA	Rodentia	1.ORI	Yunnan - Southeast Asia
GCA_000324825.1_ASM32482v1_genomic	1946	NA	Human	1.ORI	Yunnan - Southeast Asia
GCA_000986995.1_YPES001-SEQ-2-ASM-1_genomic	1994	NA	Human	1.ORI	Africa
GCA_001487065.1_Yersinia_pestis_genomic	2008	NA	Human	1.ORI	Africa
GCA_003797205.1_ASM379720v1_genomic	1969	NA	Human	1.ORI	Americas
GCA_000269465.1_ASM26946v1_genomic	2010	NA	Human	1.ORI	Americas
GCA_000268365.1_ASM26836v1_genomic	2006	NA	Rodentia	1.ORI	Americas
GCA_000268565.1_ASM26856v1_genomic	2006	NA	Rodentia	1.ORI	Americas
GCA_000268605.1_ASM26860v1_genomic	2007	NA	Human	1.ORI	Americas
GCA_000268325.1_ASM26832v1_genomic	2006	NA	Rodentia	1.ORI	Americas
GCA_000268505.1_ASM26850v1_genomic	2009	NA	Human	1.ORI	Americas
GCA_000269265.1_ASM26926v1_genomic	2010	NA	Rodentia	1.ORI	Americas
GCA_000269285.1_ASM26928v1_genomic	2010	NA	Rodentia	1.ORI	Americas
GCA_000269285.2_ASM26928v2_genomic	2010	NA	Rodentia	1.ORI	Americas
GCA_000269125.1_ASM26912v1_genomic	2010	NA	Rodentia	1.ORI	Americas
GCA_000269245.1_ASM26924v1_genomic	2010	NA	Human	1.ORI	Americas
GCA_000268465.1_ASM26846v1_genomic	2008	NA	Human	1.ORI	Americas
GCA_000269365.1_ASM26936v1_genomic	2010	NA	Rodentia	1.ORI	Americas
GCA_000269085.1_ASM26908v1_genomic	2010	NA	Rodentia	1.ORI	Americas
GCA_000269205.1_ASM26920v1_genomic	2010	NA	Rodentia	1.ORI	Americas
GCA_000268885.1_ASM26888v1_genomic	2010	NA	Rodentia	1.ORI	Americas
GCA_000269145.1_ASM26914v1_genomic	2010	NA	Carnivora	1.ORI	Americas
GCA_000268965.1_ASM26896v1_genomic	2010	NA	Rodentia	1.ORI	Americas
GCA_000269425.1_ASM26942v1_genomic	2010	NA	Rodentia	1.ORI	Americas
GCA_000269185.1_ASM26918v1_genomic	2010	NA	Rodentia	1.ORI	Americas
GCA_000269305.1_ASM26930v1_genomic	2010	NA	Carnivora	1.ORI	Americas
GCA_000268705.1_ASM26870v1_genomic	2010	NA	Human	1.ORI	Americas
GCA_000268765.1_ASM26876v1_genomic	2010	NA	Rodentia	1.ORI	Americas
GCA_000268785.1_ASM26878v1_genomic	2010	NA	Carnivora	1.ORI	Americas
GCA_000269065.1_ASM26906v1_genomic	2010	NA	Rodentia	1.ORI	Americas
GCA_000269405.1_ASM26940v1_genomic	2010	NA	Rodentia	1.ORI	Americas
GCA_000268545.1_ASM26854v1_genomic	2006	NA	Rodentia	1.ORI	Americas
GCA_000268645.1_ASM26864v1_genomic	2009	NA	Human	1.ORI	Americas
GCA_000269345.1_ASM26934v1_genomic	2010	NA	Carnivora	1.ORI	Americas
GCA_000269485.1_ASM26948v1_genomic	2010	NA	Marsupialia	1.ORI	Americas
GCA_000268485.1_ASM26848v1_genomic	2009	NA	Rodentia	1.ORI	Americas
GCA_000268745.1_ASM26874v1_genomic	2010	NA	Rodentia	1.ORI	Americas
GCA_000268865.1_ASM26886v1_genomic	2010	NA	Rodentia	1.ORI	Americas
GCA_000268865.2_ASM26886v2_genomic	2010	NA	Rodentia	1.ORI	Americas
GCA_000311885.1_ASM31188v1_genomic	2010	NA	Human	1.ORI	Americas
GCA_000268665.1_ASM26866v1_genomic	2010	NA	Rodentia	1.ORI	Americas
GCA_000269165.1_ASM26916v1_genomic	2010	NA	Human	1.ORI	Americas
GCA_000268485.2_ASM26848v2_genomic	2009	NA	Rodentia	1.ORI	Americas
GCA_000268685.1_ASM26868v1_genomic	2010	NA	Rodentia	1.ORI	Americas
GCA_000269045.1_ASM26904v1_genomic	2010	NA	Rodentia	1.ORI	Americas
GCA_000269325.1_ASM26932v1_genomic	2010	NA	Carnivora	1.ORI	Americas
GCA_000268845.1_ASM26884v1_genomic	2010	NA	Carnivora	1.ORI	Americas
GCA_000269225.1_ASM26922v1_genomic	2010	NA	Marsupialia	1.ORI	Americas
GCA_000268905.1_ASM26890v1_genomic	2010	NA	Rodentia	1.ORI	Americas
GCA_000269445.1_ASM26944v1_genomic	2010	NA	Rodentia	1.ORI	Americas
GCA_000268805.1_ASM26880v1_genomic	2010	NA	Carnivora	1.ORI	Americas
GCA_000268805.2_ASM26880v2_genomic	2010	NA	Carnivora	1.ORI	Americas
GCA_000268945.1_ASM26894v1_genomic	2010	NA	Rodentia	1.ORI	Americas
GCA_000269105.1_ASM26910v1_genomic	2010	NA	Rodentia	1.ORI	Americas
GCA_000268925.1_ASM26892v1_genomic	2010	NA	Rodentia	1.ORI	Americas
GCA_000268725.1_ASM26872v1_genomic	2010	NA	Carnivora	1.ORI	Americas
GCA_000268725.2_ASM26872v2_genomic	2010	NA	Carnivora	1.ORI	Americas
GCA_000269385.1_ASM26938v1_genomic	2010	NA	Rodentia	1.ORI	Americas
GCA_000268405.1_ASM26840v1_genomic	2006	NA	Human	1.ORI	Americas
GCA_000268445.1_ASM26844v1_genomic	2006	NA	Human	1.ORI	Americas
GCA_000268345.1_ASM26834v1_genomic	2006	NA	Rodentia	1.ORI	Americas
GCA_000268385.1_ASM26838v1_genomic	2006	NA	Rodentia	1.ORI	Americas
GCA_000268425.1_ASM26842v1_genomic	2006	NA	Human	1.ORI	Americas
GCA_000268625.1_ASM26862v1_genomic	2008	NA	Human	1.ORI	Americas
GCA_000268585.1_ASM26858v1_genomic	2006	NA	Rodentia	1.ORI	Americas
GCA_000268825.1_ASM26882v1_genomic	2010	NA	Carnivora	1.ORI	Americas

## Sheet: Appendix 3 Table 2
Article DOI: https://doi.org/10.3201/eid3009.240468
EID cannot ensure accessibility for supplementary materials supplied by authors. Readers who have difficulty accessing supplementary content should contact the authors for assistance.
Ecologic, Geoclimatic, and Genomic Factors Modulating Plague Epidemics in Primary Natural Focus, Brazil
Appendix 3
Appendix 3 Table 2. Unavailable Yersinia pestis strains
GCA_001601675.1	DELET
GCA_008630415.1	DELET
GCA_001295055.1	DELET
GCA_001294985.1	DELET
GCA_003085875.1	DELET
GCA_001295065.1	DELET
GCA_006376505.1	DELET
GCA_006376545.1	DELET
GCA_000382525.1	DELET
GCA_003074175.1	DELET
GCA_002412235.1	DELET
GCA_001601735.1	DELET
GCA_003085955.1	DELET
GCA_003086035.1	DELET
GCA_003085895.1	DELET
GCA_003122795.1	DELET
GCA_002412245.1	DELET
GCA_002412255.1	DELET
GCA_000323385.1	DELET
GCA_002412225.1	DELET
GCA_000734805.1	DELET
GCA_003074315.1	DELET
GCA_003074235.1	DELET
GCA_003074255.1	DELET
GCA_003085915.1	DELET
GCA_001601285.1	DELET
GCA_002005285.1	DELET
GCA_000475135.2	DELET
GCA_003074275.1	DELET
GCA_008630375.1	DELET
GCA_008630375.2	DELET
GCA_000323945.1	DELET
GCA_010974855.1	DELET
GCA_016102565.1	DELET
GCA_003074295.1	DELET
GCA_003086095.1	DELET
GCA_002412305.1	DELET
GCA_003086075.1	DELET
GCA_003086115.1	DELET
GCA_000323245.1	DELET
GCA_016102555.1	DELET
GCA_016102665.1	DELET
GCA_000182705.1	DELET
GCA_006376435.1	DELET
GCA_006376415.1	DELET
GCA_001559935.1	DELET
GCA_001613865.1	DELET
GCA_015159615.1	DELET
GCA_006376535.1	DELET
GCA_006376535.2	DELET
GCA_006376475.1	DELET
GCA_001617725.1	DELET
GCA_003085975.1	DELET
GCA_003086155.1	DELET
GCA_016102965.1	DELET
GCA_001617705.1	DELET
GCA_001613885.1	DELET
GCA_001595585.1	DELET
GCA_000324385.1	DELET
GCA_013421455.1	DELET
GCA_000475155.2	DELET
GCA_000168235.2	DELET
GCA_000590535.1	DELET
GCA_000475095.2	DELET

## Sheet: Appendix 3 Table 3
Article DOI: https://doi.org/10.3201/eid3009.240468
EID cannot ensure accessibility for supplementary materials supplied by authors. Readers who have difficulty accessing supplementary content should contact the authors for assistance.
Ecologic, Geoclimatic, and Genomic Factors Modulating Plague Epidemics in Primary Natural Focus, Brazil
Appendix 3
Appendix 3 Table 3. Length of aligned Yersinia pestis strains from Brazil
ID	LENGTH	ALIGNED	UNALIGNED	VARIANT	HET	MASKED	LOWCOV
GCF_000006645.1_ASM664v1	4829855	4472838	306377	260	1060	0	49580
GCF_000007885.1_ASM788v1	4829855	4513369	257080	474	1335	0	58071
GCF_000013825.1_ASM1382v1	4829855	4544675	221357	210	815	0	63008
GCF_000022805.1_ASM2280v1	4829855	4585871	193915	163	706	0	49363
GCF_000022825.1_ASM2282v1	4829855	4583148	194212	200	584	0	51911
GCF_000022845.1_ASM2284v1	4829855	4442813	336361	78	722	0	49959
GCF_000169615.1_ASM16961v1	4829855	4420523	346763	206	776	0	61793
GCF_000169635.1_ASM16963v1	4829855	4585062	194639	86	728	0	49426
GCF_000169655.1_ASM16965v1	4829855	4426049	347657	184	1038	0	55111
GCF_000169675.1_ASM16967v1	4829855	4559556	217393	131	838	0	52068
GCF_000170275.1_ASM17027v1	4829855	4561531	212491	57	673	0	55160
GCF_000181455.2_ASM18145v2	4829855	4601975	177672	29	308	0	49900
GCF_000182485.1_ASM18248v1	4829855	4387395	389478	184	885	0	52097
GCF_000255735.1_ASM25573v1	4829855	4514149	267731	22	496	0	47479
GCF_000255755.1_ASM25575v1	4829855	4502327	273589	36	222	0	53717
GCF_000255775.1_ASM25577v1	4829855	4512865	266751	25	250	0	49989
GCF_000255795.1_ASM25579v1	4829855	4484199	285785	26	187	0	59684
GCF_000255815.1_ASM25581v1	4829855	4457914	320945	28	380	0	50616
GCF_000255835.1_ASM25583v1	4829855	4493652	282960	33	347	0	52896
GCF_000255855.1_ASM25585v1	4829855	4507669	266174	38	301	0	55711
GCF_000255875.1_ASM25587v1	4829855	4504281	272276	35	274	0	53024
GCF_000255895.1_ASM25589v1	4829855	4518876	257310	33	317	0	53352
GCF_000268325.1_ASM26832v1	4829855	4462151	258789	71	381	0	108534
GCF_000268345.1_ASM26834v1	4829855	4490822	252561	60	282	0	86190
GCF_000268365.1_ASM26836v1	4829855	4483845	247071	51	480	0	98459
GCF_000268385.1_ASM26838v1	4829855	4493707	246738	51	515	0	88895
GCF_000268405.1_ASM26840v1	4829855	4484184	245997	49	291	0	99383
GCF_000268425.1_ASM26842v1	4829855	4474836	250077	45	488	0	104454
GCF_000268445.1_ASM26844v1	4829855	4477807	250475	47	206	0	101367
GCF_000268465.1_ASM26846v1	4829855	4472758	251042	48	354	0	105701
GCF_000268485.1_ASM26848v1	4829855	4379084	314832	44	549	0	135390
GCF_000268485.2_ASM26848v2	4829855	4379077	314839	44	549	0	135390
GCF_000268505.1_ASM26850v1	4829855	4486128	250165	50	579	0	92983
GCF_000268525.1_ASM26852v1	4829855	4307833	420365	33	237	0	101420
GCF_000268545.1_ASM26854v1	4829855	4467779	256985	52	303	0	104788
GCF_000268565.1_ASM26856v1	4829855	4426398	264322	53	260	0	138875
GCF_000268585.1_ASM26858v1	4829855	4480973	249691	47	366	0	98825
GCF_000268605.1_ASM26860v1	4829855	4459568	253799	44	483	0	116005
GCF_000268625.1_ASM26862v1	4829855	4489468	246314	45	423	0	93650
GCF_000268645.1_ASM26864v1	4829855	4486525	247364	49	324	0	95642
GCF_000268665.1_ASM26866v1	4829855	4475895	248735	48	358	0	104867
GCF_000268685.1_ASM26868v1	4829855	4498227	252748	49	293	0	78587
GCF_000268705.1_ASM26870v1	4829855	4470278	254176	46	312	0	105089
GCF_000268725.1_ASM26872v1	4829855	4478835	254727	50	496	0	95797
GCF_000268725.2_ASM26872v2	4829855	4478835	254727	50	496	0	95797
GCF_000268745.1_ASM26874v1	4829855	4493698	246278	50	415	0	89464
GCF_000268765.1_ASM26876v1	4829855	4458555	260529	48	493	0	110278
GCF_000268785.1_ASM26878v1	4829855	4434980	268610	52	479	0	125786
GCF_000268805.1_ASM26880v1	4829855	4254709	323303	48	593	0	251250
GCF_000268805.2_ASM26880v2	4829855	4254709	323303	48	593	0	251250
GCF_000268825.1_ASM26882v1	4829855	4492566	248037	47	400	0	88852
GCF_000268845.1_ASM26884v1	4829855	4453238	260382	44	389	0	115846
GCF_000268865.1_ASM26886v1	4829855	4377252	292800	52	553	0	159250
GCF_000268865.2_ASM26886v2	4829855	4377252	292800	52	553	0	159250
GCF_000268885.1_ASM26888v1	4829855	4458913	259375	47	527	0	111040
GCF_000268905.1_ASM26890v1	4829855	4484998	247334	44	424	0	97099
GCF_000268925.1_ASM26892v1	4829855	4475662	255916	54	437	0	97840
GCF_000268945.1_ASM26894v1	4829855	4374532	272149	47	481	0	182693
GCF_000268965.1_ASM26896v1	4829855	4484133	251489	49	376	0	93857
GCF_000268985.1_ASM26898v1	4829855	4328379	411649	31	256	0	89571
GCF_000269005.1_ASM26900v1	4829855	4308876	416668	30	378	0	103933
GCF_000269025.1_ASM26902v1	4829855	4331495	411372	29	193	0	86795
GCF_000269045.1_ASM26904v1	4829855	4442256	259220	52	224	0	128155
GCF_000269065.1_ASM26906v1	4829855	4477312	259362	52	458	0	92723
GCF_000269085.1_ASM26908v1	4829855	4468032	259331	45	451	0	102041
GCF_000269105.1_ASM26910v1	4829855	4479314	247713	47	402	0	102426
GCF_000269125.1_ASM26912v1	4829855	4489255	246599	47	401	0	93600
GCF_000269145.1_ASM26914v1	4829855	4472961	249148	45	558	0	107188
GCF_000269165.1_ASM26916v1	4829855	4479832	253757	52	337	0	95929
GCF_000269185.1_ASM26918v1	4829855	4476848	251094	46	490	0	101423
GCF_000269205.1_ASM26920v1	4829855	4467520	263781	47	561	0	97993
GCF_000269225.1_ASM26922v1	4829855	4465881	258381	46	486	0	105107
GCF_000269245.1_ASM26924v1	4829855	4438208	275876	46	497	0	115274
GCF_000269265.1_ASM26926v1	4829855	4462325	251829	44	513	0	115188
GCF_000269285.1_ASM26928v1	4829855	4486094	248142	46	426	0	95193
GCF_000269285.2_ASM26928v2	4829855	4486109	248142	46	426	0	95178
GCF_000269305.1_ASM26930v1	4829855	4495586	243640	46	469	0	90160
GCF_000269325.1_ASM26932v1	4829855	4477342	250895	46	436	0	101182
GCF_000269345.1_ASM26934v1	4829855	4436390	263781	51	418	0	129266
GCF_000269365.1_ASM26936v1	4829855	4478599	255531	46	527	0	95198
GCF_000269385.1_ASM26938v1	4829855	4191480	383485	46	588	0	254302
GCF_000269405.1_ASM26940v1	4829855	4437849	262634	47	580	0	128792
GCF_000269425.1_ASM26942v1	4829855	4465942	250801	44	450	0	112662
GCF_000269445.1_ASM26944v1	4829855	4494358	247574	49	434	0	87489
GCF_000269465.1_ASM26946v1	4829855	4484748	251900	45	396	0	92811
GCF_000269485.1_ASM26948v1	4829855	4329413	318017	47	399	0	182026
GCF_000275685.1_ASM27568v1	4829855	4501395	275990	155	946	0	51524
GCF_000311885.1_ASM31188v1	4829855	4437900	343527	44	0	0	48428
GCF_000320425.1_ASM32042v1	4829855	4093040	521082	250	261	0	215472
GCF_000320445.1_ASM32044v1	4829855	4153351	471344	123	131	0	205029
GCF_000320465.1_ASM32046v1	4829855	4214117	463709	101	124	0	151905
GCF_000323185.1_ASM32318v1	4829855	4173484	450740	178	125	0	205506
GCF_000323205.1_ASM32320v1	4829855	4250784	387283	145	270	0	191518
GCF_000323225.1_ASM32322v1	4829855	4286329	383329	144	327	0	159870
GCF_000323285.1_ASM32328v1	4829855	4342498	349336	55	103	0	137918
GCF_000323305.1_ASM32330v1	4829855	4103929	514571	116	99	0	211256
GCF_000323325.1_ASM32332v1	4829855	4200361	390813	116	113	0	238568
GCF_000323345.1_ASM32334v1	4829855	4072869	496218	116	93	0	260675
GCF_000323365.1_ASM32336v1	4829855	4282866	375502	147	131	0	171356
GCF_000323405.1_ASM32340v1	4829855	4257063	394597	96	92	0	178103
GCF_000323425.1_ASM32342v1	4829855	4231172	385141	168	147	0	213395
GCF_000323445.1_ASM32344v1	4829855	4256752	382522	56	189	0	190392
GCF_000323465.1_ASM32346v1	4829855	4020095	624436	124	164	0	185160
GCF_000323485.1_ASM32348v1	4829855	4175791	440930	377	418	0	212716
GCF_000323505.1_ASM32350v1	4829855	4335834	349108	91	108	0	144805
GCF_000323525.1_ASM32352v1	4829855	4137576	408488	91	100	0	283691
GCF_000323545.1_ASM32354v1	4829855	4195519	422046	51	124	0	212166
GCF_000323565.1_ASM32356v1	4829855	4074780	548236	124	218	0	206621
GCF_000323585.1_ASM32358v1	4829855	4199534	455755	118	200	0	174366
GCF_000323605.1_ASM32360v1	4829855	4317227	360582	52	127	0	151919
GCF_000323625.1_ASM32362v1	4829855	4123575	443266	214	201	0	262813
GCF_000323645.1_ASM32364v1	4829855	4129735	523934	119	276	0	175910
GCF_000323665.1_ASM32366v1	4829855	3921329	664779	155	185	0	243562
GCF_000323685.1_ASM32368v1	4829855	4096587	518683	54	128	0	214457
GCF_000323705.1_ASM32370v1	4829855	4285675	384145	90	136	0	159899
GCF_000323725.1_ASM32372v1	4829855	4046437	492358	117	205	0	290855
GCF_000323745.1_ASM32374v1	4829855	3972029	580866	53	85	0	276875
GCF_000323765.1_ASM32376v1	4829855	4306127	336604	84	73	0	187051
GCF_000323785.1_ASM32378v1	4829855	4312759	343780	51	67	0	173249
GCF_000323805.1_ASM32380v1	4829855	4203970	384459	49	189	0	241237
GCF_000323825.1_ASM32382v1	4829855	4120319	506107	48	136	0	203293
GCF_000323845.1_ASM32384v1	4829855	4092466	458696	326	150	0	278543
GCF_000323865.1_ASM32386v1	4829855	4088242	477793	48	195	0	263625
GCF_000323885.1_ASM32388v1	4829855	4206308	431422	51	147	0	191978
GCF_000323905.1_ASM32390v1	4829855	4160698	402671	106	152	0	266334
GCF_000323925.1_ASM32392v1	4829855	4130829	465562	102	111	0	233353
GCF_000323965.1_ASM32396v1	4829855	4156160	464579	46	107	0	209009
GCF_000323985.1_ASM32398v1	4829855	3864220	641025	31	49	0	324561
GCF_000324005.1_ASM32400v1	4829855	4074835	551868	111	364	0	202788
GCF_000324025.1_ASM32402v1	4829855	4306164	370214	110	300	0	153177
GCF_000324045.1_ASM32404v1	4829855	4134006	413940	213	376	0	281533
GCF_000324065.1_ASM32406v1	4829855	3918056	644493	80	71	0	267235
GCF_000324085.1_ASM32408v1	4829855	3958784	590028	45	97	0	280946
GCF_000324105.1_ASM32410v1	4829855	4063458	529729	46	116	0	236552
GCF_000324125.1_ASM32412v1	4829855	4211070	393053	95	126	0	225606
GCF_000324145.1_ASM32414v1	4829855	4314691	352658	94	101	0	162405
GCF_000324165.1_ASM32416v1	4829855	4221819	409707	75	88	0	198241
GCF_000324185.1_ASM32418v1	4829855	4173938	452931	131	83	0	202903
GCF_000324205.1_ASM32420v1	4829855	4254259	372324	135	139	0	203133
GCF_000324225.1_ASM32422v1	4829855	4318927	356746	124	116	0	154066
GCF_000324245.1_ASM32424v1	4829855	4139752	472474	97	156	0	217473
GCF_000324265.1_ASM32426v1	4829855	4112855	531589	104	152	0	185259
GCF_000324285.1_ASM32428v1	4829855	3959188	585514	40	156	0	284997
GCF_000324305.1_ASM32430v1	4829855	4062716	549541	99	162	0	217436
GCF_000324325.1_ASM32432v1	4829855	3844365	645009	76	74	0	340407
GCF_000324345.1_ASM32434v1	4829855	4204698	469971	127	189	0	154997
GCF_000324365.1_ASM32436v1	4829855	4226576	398267	43	83	0	204929
GCF_000324405.1_ASM32440v1	4829855	4270321	339735	49	124	0	219675
GCF_000324425.1_ASM32442v1	4829855	4312374	356294	33	90	0	161097
GCF_000324445.1_ASM32444v1	4829855	4061084	555888	103	276	0	212607
GCF_000324465.1_ASM32446v1	4829855	4153901	478753	204	345	0	196856
GCF_000324485.1_ASM32448v1	4829855	3907339	631841	105	288	0	290387
GCF_000324505.1_ASM32450v1	4829855	4084656	508664	96	133	0	236402
GCF_000324525.1_ASM32452v1	4829855	4251170	382126	207	375	0	196184
GCF_000324545.1_ASM32454v1	4829855	4006816	555695	94	93	0	267251
GCF_000324565.1_ASM32456v1	4829855	4280308	373847	94	108	0	175592
GCF_000324585.1_ASM32458v1	4829855	3934067	591617	93	113	0	304058
GCF_000324605.1_ASM32460v1	4829855	4097311	485253	104	284	0	247007
GCF_000324625.1_ASM32462v1	4829855	4223223	337974	38	83	0	268575
GCF_000324645.1_ASM32464v1	4829855	3998709	564587	31	46	0	266513
GCF_000324665.1_ASM32466v1	4829855	4169584	462501	185	337	0	197433
GCF_000324685.1_ASM32468v1	4829855	4164472	474125	43	147	0	191111
GCF_000324705.1_ASM32470v1	4829855	4087814	447864	38	154	0	294023
GCF_000324725.1_ASM32472v1	4829855	4211808	446569	40	120	0	171358
GCF_000324745.1_ASM32474v1	4829855	4223086	370325	40	180	0	236264
GCF_000324765.1_ASM32476v1	4829855	4118243	483492	36	103	0	228017
GCF_000324785.1_ASM32478v1	4829855	4306502	343100	37	91	0	180162
GCF_000324805.2_EV76-CN	4829855	4214105	516348	26	419	0	98983
GCF_000324825.1_ASM32482v1	4829855	4157101	409840	29	64	0	262850
GCF_000324845.1_ASM32484v1	4829855	4290637	336962	40	80	0	202176
GCF_000324865.1_ASM32486v1	4829855	4002864	545317	30	65	0	281609
GCF_000324885.1_ASM32488v1	4829855	4284156	382330	81	140	0	163229
GCF_000324905.1_ASM32490v1	4829855	4309913	370715	82	120	0	149107
GCF_000324925.1_ASM32492v1	4829855	4069994	590002	320	211	0	169648
GCF_000324945.1_ASM32494v1	4829855	3874222	695879	95	133	0	259621
GCF_000324965.1_ASM32496v1	4829855	4224712	421384	80	180	0	183579
GCF_000324985.1_ASM32498v1	4829855	4097363	496857	89	120	0	235515
GCF_000325005.1_ASM32500v1	4829855	4215582	382697	89	256	0	231320
GCF_000325025.1_ASM32502v1	4829855	4131614	465224	94	346	0	232671
GCF_000325045.1_ASM32504v1	4829855	4039684	556291	95	282	0	233598
GCF_000325065.1_ASM32506v1	4829855	4192840	397933	94	344	0	238738
GCF_000325085.1_ASM32508v1	4829855	4159182	368624	93	268	0	301781
GCF_000325105.1_ASM32510v1	4829855	4155003	458433	85	279	0	216140
GCF_000325125.1_ASM32512v1	4829855	4266308	349833	84	298	0	213416
GCF_000325165.1_ASM32516v1	4829855	4098889	492407	39	108	0	238451
GCF_000325185.1_ASM32518v1	4829855	4145603	457960	157	341	0	225951
GCF_000325205.1_ASM32520v1	4829855	4292319	376283	72	145	0	161108
GCF_000325225.1_ASM32522v1	4829855	4106997	490393	70	57	0	232408
GCF_000325245.1_ASM32524v1	4829855	4167184	438584	73	150	0	223937
GCF_000325265.1_ASM32526v1	4829855	4078355	558862	68	151	0	192487
GCF_000325285.1_ASM32528v1	4829855	4008987	567402	71	133	0	253333
GCF_000325305.1_ASM32530v1	4829855	4169238	454044	70	104	0	206469
GCF_000325325.1_ASM32532v1	4829855	4090711	509140	87	308	0	229696
GCF_000325345.1_ASM32534v1	4829855	4036674	525867	88	282	0	267032
GCF_000325365.1_ASM32536v1	4829855	4156544	407169	29	110	0	266032
GCF_000325385.1_ASM32538v1	4829855	3881454	582374	29	95	0	365932
GCF_000325405.1_ASM32540v1	4829855	3930379	596915	26	61	0	302500
GCF_000325425.1_ASM32542v1	4829855	4317730	347738	22	107	0	164280
GCF_000325445.1_ASM32544v1	4829855	4014657	567877	22	66	0	247255
GCF_000325465.1_ASM32546v1	4829855	4281068	338177	29	105	0	210505
GCF_000325485.1_ASM32548v1	4829855	3917652	664916	23	29	0	247258
GCF_000382505.1_Yersinia_pestis_G1670E_assembly	4829855	4390144	374171	268	770	0	64770
GCF_000382545.1_Yersinia_pestis_assembly	4829855	4401233	365301	261	739	0	62582
GCF_000475115.2_YP113_v2	4829855	4473232	311325	24	0	0	45298
GCF_000590535.2_ASM59053v2	4829855	4318937	460682	18	624	0	49612
GCF_000705315.1_EDB10_058v1	4829855	4418445	298358	11	246	0	112806
GCF_000834275.1_ASM83427v1	4829855	4458192	321276	154	722	0	49665
GCF_000834335.1_ASM83433v1	4829855	4603668	176560	8	388	0	49239
GCF_000834495.1_ASM83449v1	4829855	4602496	175419	11	286	0	51654
GCF_000834755.1_ASM83475v1	4829855	4437742	345990	15	459	0	45664
GCF_000834775.1_ASM83477v1	4829855	4556695	225733	10	185	0	47242
GCF_000834885.1_ASM83488v1	4829855	4449696	327617	154	750	0	51792
GCF_000834905.1_ASM83490v1	4829855	4509518	268108	23	590	0	51639
GCF_000835005.1_ASM83500v1	4829855	4068268	698400	91	725	0	62462
GCF_000950945.1_ASM95094v1	4829855	4471931	281028	160	815	0	76081
GCF_000970105.1_ASM97010v1	4829855	4544762	230468	89	1139	0	53486
GCF_000986995.1_YPES001-SEQ-2-ASM-1	4829855	4474930	298646	26	678	0	55601
GCF_001188325.1_YPY_1	4829855	4454487	316006	226	797	0	58565
GCF_001188335.1_DYA_1	4829855	4454919	317321	232	811	0	56804
GCF_001188675.1_ASM118867v1	4829855	4529863	252755	53	914	0	46323
GCF_001188695.1_ASM118869v1	4829855	4457870	311732	226	693	0	59560
GCF_001188715.1_ASM118871v1	4829855	4462645	312762	226	983	0	53465
GCF_001188735.1_ASM118873v1	4829855	4443932	332571	83	932	0	52420
GCF_001188755.1_ASM118875v1	4829855	4400741	374316	223	881	0	53917
GCF_001188775.1_ASM118877v1	4829855	4458102	313433	226	857	0	57463
GCF_001188795.1_ASM118879v1	4829855	4456825	311182	222	746	0	61102
GCF_001188815.1_ASM118881v1	4829855	4442129	332477	81	1061	0	54188
GCF_001188935.1_ASM118893v1	4829855	4457454	312555	224	765	0	59081
GCF_001261975.1_YPW_8_IHQD	4829855	4517323	261250	82	1173	0	50109
GCF_001261985.1_YPW_3_IHQD	4829855	4488454	289772	16	854	0	50775
GCF_001294805.1_ASM129480v1	4829855	4462392	304340	129	1332	0	61791
GCF_001294815.1_ASM129481v1	4829855	4414358	353318	222	720	0	61459
GCF_001294825.1_ASM129482v1	4829855	4377693	390907	204	829	0	60426
GCF_001294885.1_ASM129488v1	4829855	4409012	361441	153	1083	0	58319
GCF_001294905.1_ASM129490v1	4829855	4415900	353002	219	706	0	60247
GCF_001294915.1_ASM129491v1	4829855	4414621	354539	220	825	0	59870
GCF_001294965.1_ASM129496v1	4829855	4443873	324372	127	1043	0	60567
GCF_001294975.1_ASM129497v1	4829855	4459894	301144	142	960	0	67857
GCF_001295025.1_ASM129502v1	4829855	4507815	265261	126	947	0	55832
GCF_001295045.1_ASM129504v1	4829855	4421137	351114	219	777	0	56827
GCF_001295105.1_ASM129510v1	4829855	4408345	358067	219	690	0	62753
GCF_001295115.1_ASM129511v1	4829855	4468195	299237	130	968	0	61455
GCF_001295145.1_ASM129514v1	4829855	4411091	358847	146	992	0	58925
GCF_001295185.1_ASM129518v1	4829855	4397084	363337	220	840	0	68594
GCF_001487065.1_Yersinia_pestis	4829855	4410183	359920	33	30	0	59722
GCF_001509855.1_ASM150985v1	4829855	4594921	184174	11	266	0	50494
GCF_001509865.1_ASM150986v1	4829855	4604198	177824	9	361	0	47472
GCF_001613895.1_ASM161389v1	4829855	4477051	292016	87	787	0	60001
GCF_001617715.1_Yersinia_pestis_M-519	4829855	4471542	295643	103	745	0	61925
GCF_001617735.1_Yersinia_pestis_M-1763	4829855	4451992	307387	91	787	0	69689
GCF_001617785.1_Yersinia_pestis_M-549	4829855	4394353	366847	82	851	0	67804
GCF_001617805.1_Yersinia_pestis_173	4829855	4458268	297742	81	811	0	73034
GCF_001617815.1_Yersinia_pestis_M-1453	4829855	4361612	394961	90	763	0	72519
GCF_001693595.1_ASM169359v1	4829855	4506252	274721	10	793	0	48089
GCF_001972385.1_ASM197238v1	4829855	4407383	362211	284	758	0	59503
GCF_001972395.1_ASM197239v1	4829855	4408924	362127	249	811	0	57993
GCF_001972405.1_ASM197240v1	4829855	4360632	412540	245	836	0	55847
GCF_001972465.1_ASM197246v1	4829855	4408614	362369	247	839	0	58033
GCF_001972475.1_ASM197247v1	4829855	4509115	264265	146	848	0	55627
GCF_001972515.1_ASM197251v1	4829855	4508385	264895	154	870	0	55705
GCF_002127355.1_ASM212735v1	4829855	4410813	359740	209	749	0	58553
GCF_002127365.1_ASM212736v1	4829855	4410142	361060	224	849	0	57804
GCF_002127375.1_ASM212737v1	4829855	4405356	366415	207	850	0	57234
GCF_002165475.1_ASM216547v1	4829855	4410614	360964	229	834	0	57443
GCF_002173795.1_ASM217379v1	4829855	4506746	263970	143	853	0	58286
GCF_002173805.1_ASM217380v1	4829855	4505507	264488	184	830	0	59030
GCF_002173815.1_ASM217381v1	4829855	4500039	271911	163	868	0	57037
GCF_002188685.1_ASM218868v1	4829855	4507511	263418	146	1065	0	57861
GCF_002188725.1_ASM218872v1	4829855	4507949	263178	148	1130	0	57598
GCF_002188765.1_ASM218876v1	4829855	4473693	297922	174	1011	0	57229
GCF_002188775.1_ASM218877v1	4829855	4508388	263450	167	862	0	57155
GCF_002981895.1_ASM298189v1	4829855	4448521	326891	129	1023	0	53420
GCF_002981915.1_ASM298191v1	4829855	4540200	235580	136	843	0	53232
GCF_002981925.1_ASM298192v1	4829855	4480367	295653	126	1147	0	52688
GCF_002981955.1_ASM298195v1	4829855	4476028	299363	141	1044	0	53420
GCF_002981995.1_ASM298199v1	4829855	4537661	237427	133	980	0	53787
GCF_002993145.1_ASM299314v1	4829855	4418167	353486	218	830	0	57372
GCF_003074155.1_ASM307415v1	4829855	4491553	272361	58	878	0	65063
GCF_003074195.1_ASM307419v1	4829855	4483371	276425	58	776	0	69283
GCF_003074215.1_ASM307421v1	4829855	4500494	268882	58	771	0	59708
GCF_003074335.1_ASM307433v1	4829855	4477028	292407	83	904	0	59516
GCF_003074355.1_ASM307435v1	4829855	4466313	295534	83	946	0	67062
GCF_003074375.1_ASM307437v1	4829855	4478775	289335	85	868	0	60877
GCF_003074395.1_ASM307439v1	4829855	4404783	355820	213	784	0	68468
GCF_003074415.1_ASM307441v1	4829855	4415487	350170	219	902	0	63296
GCF_003074435.1_ASM307443v1	4829855	4409857	357005	212	823	0	62170
GCF_003074535.1_ASM307453v1	4829855	4415405	359751	55	719	0	53980
GCF_003074595.1_ASM307459v1	4829855	4413019	360676	54	828	0	55332
GCF_003085855.1_ASM308585v1	4829855	4460633	302078	83	809	0	66335
GCF_003085935.1_ASM308593v1	4829855	4407342	356019	216	751	0	65743
GCF_003085995.1_ASM308599v1	4829855	4461010	297275	83	1051	0	70519
GCF_003086015.1_ASM308601v1	4829855	4359894	389509	57	746	0	79706
GCF_003086055.1_ASM308605v1	4829855	4476380	290445	82	992	0	62038
GCF_003797205.1_ASM379720v1	4829855	4596342	180054	15	1616	0	51843
GCF_003798085.1_ASM379808v1	4829855	4509597	269971	19	3099	0	47188
GCF_003798225.1_ASM379822v1	4829855	4547295	220063	70	1451	0	61046
GCF_004023585.1_ASM402358v1	4829855	4353872	393449	81	875	0	81659
GCF_004023595.1_ASM402359v1	4829855	4427407	308780	81	736	0	92932
GCF_006376495.1_ASM637649v1	4829855	4292600	476137	84	930	0	60188
GCF_006376575.1_ASM637657v1	4829855	4311850	453278	78	793	0	63934
GCF_006376585.1_ASM637658v1	4829855	4370531	395116	199	805	0	63403
GCF_006517425.1_ASM651742v1	4829855	4504060	267130	128	850	0	57815
GCF_006546665.1_ASM654666v1	4829855	4503326	267043	129	769	0	58717
GCF_006546725.1_ASM654672v1	4829855	4507430	265892	126	653	0	55880
GCF_006546745.1_ASM654674v1	4829855	4494215	270642	126	1054	0	63944
GCF_008630395.1_ASM863039v1	4829855	4441809	318561	79	812	0	68673
GCF_008630435.1_ASM863043v1	4829855	4347806	419293	99	909	0	61847
GCF_008630455.1_ASM863045v1	4829855	4360339	400083	198	745	0	68688
GCF_008630485.1_ASM863048v1	4829855	4327119	438201	81	861	0	63674
GCF_008630575.1_ASM863057v1	4829855	4474461	293830	77	799	0	60765
GCF_009295945.1_ASM929594v1	4829855	4479515	297110	49	553	0	52677
GCF_009296005.1_ASM929600v1	4829855	4380805	396777	74	1040	0	51233
GCF_009363195.1_ASM936319v1	4829855	4556150	220224	52	833	0	52648
GCF_009667885.1_ASM966788v1	4829855	4502861	268942	77	737	0	57315
GCF_009667895.1_ASM966789v1	4829855	4518247	254211	75	730	0	56667
GCF_009667925.1_ASM966792v1	4829855	4518903	253950	78	729	0	56273
GCF_009667935.1_ASM966793v1	4829855	4518920	253677	78	758	0	56500
GCF_009667945.1_ASM966794v1	4829855	4509132	263656	76	729	0	56338
GCF_009667985.1_ASM966798v1	4829855	4505659	267133	77	774	0	56289
GCF_009669545.1_ASM966954v1	4829855	4514865	258784	76	684	0	55522
GCF_009669555.1_ASM966955v1	4829855	4503171	268685	76	871	0	57128
GCF_009669565.1_ASM966956v1	4829855	4509183	263839	76	769	0	56064
GCF_009669605.1_ASM966960v1	4829855	4518184	254441	76	738	0	56492
GCF_009669625.1_ASM966962v1	4829855	4517311	254127	78	745	0	57672
GCF_009669635.1_ASM966963v1	4829855	4503070	267632	79	836	0	58317
GCF_009669665.1_ASM966966v1	4829855	4519987	253794	76	767	0	55307
GCF_009669675.1_ASM966967v1	4829855	4518567	253758	79	684	0	56846
GCF_009669705.1_ASM966970v1	4829855	4384898	388415	76	699	0	55843
GCF_009669715.1_ASM966971v1	4829855	4504169	264457	77	876	0	60353
GCF_009669725.1_ASM966972v1	4829855	4513678	259237	77	745	0	56195
GCF_009669765.1_ASM966976v1	4829855	4518032	254123	75	739	0	56961
GCF_009669775.1_ASM966977v1	4829855	4518867	254476	74	730	0	55782
GCF_009669805.1_ASM966980v1	4829855	4516490	257904	75	719	0	54742
GCF_009669825.1_ASM966982v1	4829855	4501996	267146	78	806	0	59907
GCF_009669835.1_ASM966983v1	4829855	4512693	260015	75	634	0	56513
GCF_009669845.1_ASM966984v1	4829855	4505635	265758	75	764	0	57698
GCF_009669875.1_ASM966987v1	4829855	4517581	254741	75	703	0	56830
GCF_009669905.1_ASM966990v1	4829855	4502721	266449	75	837	0	59848
GCF_009669925.1_ASM966992v1	4829855	4518641	253991	75	783	0	56440
GCF_009669935.1_ASM966993v1	4829855	4506065	265403	77	845	0	57542
GCF_009669955.1_ASM966995v1	4829855	4505931	263908	75	731	0	59285
GCF_009669975.1_ASM966997v1	4829855	4517927	254545	74	683	0	56700
GCF_009670005.1_ASM967000v1	4829855	4517830	253778	75	708	0	57539
GCF_009670015.1_ASM967001v1	4829855	4511917	261065	74	878	0	55995
GCF_009670045.1_ASM967004v1	4829855	4518406	254071	77	702	0	56676
GCF_009670055.1_ASM967005v1	4829855	4514711	258937	76	796	0	55411
GCF_009670075.1_ASM967007v1	4829855	4510852	262954	74	819	0	55230
GCF_009670105.1_ASM967010v1	4829855	4509716	264260	75	771	0	55108
GCF_009670115.1_ASM967011v1	4829855	4482359	288894	76	700	0	57902
GCF_009670135.1_ASM967013v1	4829855	4418140	353664	75	772	0	57279
GCF_009670155.1_ASM967015v1	4829855	4394549	379386	74	756	0	55164
GCF_009670185.1_ASM967018v1	4829855	4517181	253911	78	807	0	57956
GCF_009670205.1_ASM967020v1	4829855	4512558	259900	75	655	0	56742
GCF_009670225.1_ASM967022v1	4829855	4507916	263810	78	822	0	57307
GCF_009670235.1_ASM967023v1	4829855	4501169	267852	77	835	0	59999
GCF_009670245.1_ASM967024v1	4829855	4478787	289501	76	728	0	60839
GCF_009670285.1_ASM967028v1	4829855	4509305	263831	77	871	0	55848
GCF_009670305.1_ASM967030v1	4829855	4506967	265422	77	826	0	56640
GCF_009670325.1_ASM967032v1	4829855	4518240	254578	75	686	0	56351
GCF_009670345.1_ASM967034v1	4829855	4507482	265492	75	627	0	56254
GCF_009670355.1_ASM967035v1	4829855	4404074	368627	76	698	0	56456
GCF_009670385.1_ASM967038v1	4829855	4504051	265399	74	825	0	59580
GCF_009670395.1_ASM967039v1	4829855	4507141	263092	75	771	0	58851
GCF_009670415.1_ASM967041v1	4829855	4508047	263623	75	866	0	57319
GCF_009670445.1_ASM967044v1	4829855	4516541	257693	75	804	0	54817
GCF_009670465.1_ASM967046v1	4829855	4485443	288840	75	741	0	54831
GCF_009670475.1_ASM967047v1	4829855	4515938	258180	76	805	0	54932
GCF_009670485.1_ASM967048v1	4829855	4518626	256253	75	704	0	54272
GCF_009670515.1_ASM967051v1	4829855	4517625	256516	76	800	0	54914
GCF_009670545.1_ASM967054v1	4829855	4514581	259517	75	658	0	55099
GCF_009670565.1_ASM967056v1	4829855	4519061	254073	74	783	0	55938
GCF_009670575.1_ASM967057v1	4829855	4518934	253505	75	722	0	56694
GCF_009670585.1_ASM967058v1	4829855	4508462	263621	75	655	0	57117
GCF_009670605.1_ASM967060v1	4829855	4517772	254429	75	700	0	56954
GCF_009670625.1_ASM967062v1	4829855	4509444	263309	75	783	0	56319
GCF_009670665.1_ASM967066v1	4829855	4447017	325696	78	821	0	56321
GCF_009670675.1_ASM967067v1	4829855	4520129	253568	75	724	0	55434
GCF_009670705.1_ASM967070v1	4829855	4518465	253659	75	767	0	56964
GCF_009670715.1_ASM967071v1	4829855	4388017	386109	76	747	0	54982
GCF_009670725.1_ASM967072v1	4829855	4519174	253167	76	742	0	56772
GCF_009670765.1_ASM967076v1	4829855	4517329	255059	76	702	0	56765
GCF_009670775.1_ASM967077v1	4829855	4519534	253938	75	758	0	55625
GCF_009670785.1_ASM967078v1	4829855	4502991	265833	75	766	0	60265
GCF_009670815.1_ASM967081v1	4829855	4518722	253612	76	655	0	56866
GCF_009670835.1_ASM967083v1	4829855	4517205	255527	75	637	0	56486
GCF_009670865.1_ASM967086v1	4829855	4506341	264261	75	831	0	58422
GCF_009670875.1_ASM967087v1	4829855	4492478	280619	75	670	0	56088
GCF_009670895.1_ASM967089v1	4829855	4520113	252881	75	720	0	56141
GCF_009670905.1_ASM967090v1	4829855	4518407	254197	75	755	0	56496
GCF_009670935.1_ASM967093v1	4829855	4504386	264369	75	777	0	60323
GCF_009670995.1_ASM967099v1	4829855	4520190	253668	76	690	0	55307
GCF_009909635.1_ASM990963v1	4829855	4368215	402811	79	878	0	57951
GCF_009909645.1_ASM990964v1	4829855	4488395	288069	76	732	0	52659
GCF_009909655.1_ASM990965v1	4829855	4391045	385019	82	777	0	53014
GCF_010974835.1_ASM1097483v1	4829855	4485688	290176	81	896	0	53095
GCF_010974845.1_ASM1097484v1	4829855	4476635	292972	77	750	0	59498
GCF_013391945.1_ASM1339194v1	4829855	4451861	328865	57	881	0	48248
GCF_013391965.1_ASM1339196v1	4829855	4551882	228488	57	697	0	48788
GCF_013392045.1_ASM1339204v1	4829855	4504277	271681	68	1063	0	52834
GCF_013392055.1_ASM1339205v1	4829855	4505500	270286	68	1054	0	53015
GCF_013392075.1_ASM1339207v1	4829855	4504713	270931	68	1048	0	53163
GCF_013392085.1_ASM1339208v1	4829855	4504651	271633	68	1120	0	52451
GCF_013392105.1_ASM1339210v1	4829855	4505830	268941	68	1027	0	54057
GCF_013392145.1_ASM1339214v1	4829855	4505588	269942	68	1042	0	53283
GCF_013421465.1_ASM1342146v1	4829855	4357552	417868	21	431	0	54004
GCF_013421535.1_ASM1342153v1	4829855	4362446	413339	18	476	0	53594
GCF_013421545.1_ASM1342154v1	4829855	4491839	267881	15	381	0	69754
GCF_013421555.1_ASM1342155v1	4829855	4421622	352984	15	237	0	55012
GCF_014734355.1_ASM1473435v1	4829855	4512329	261988	67	988	0	54550
GCF_014734395.1_ASM1473439v1	4829855	4513034	262158	67	942	0	53721
GCF_014734405.1_ASM1473440v1	4829855	4512338	262074	67	995	0	54448
GCF_015158475.1_ASM1515847v1	4829855	4515485	266516	22	896	0	46958
GCF_015158485.1_ASM1515848v1	4829855	4559887	221686	24	833	0	47449
GCF_015158575.1_ASM1515857v1	4829855	4561333	219797	26	645	0	48080
GCF_015158585.1_ASM1515858v1	4829855	4455013	326384	25	777	0	47681
GCF_015158615.1_ASM1515861v1	4829855	4557884	223991	25	726	0	47254
GCF_015158625.1_ASM1515862v1	4829855	4418735	363379	22	860	0	46881
GCF_015158635.1_ASM1515863v1	4829855	4561622	219512	25	706	0	48015
GCF_015158675.1_ASM1515867v1	4829855	4536654	240621	54	996	0	51584
GCF_015158695.1_ASM1515869v1	4829855	4497937	280978	54	886	0	50054
GCF_015158705.1_ASM1515870v1	4829855	4530380	248335	54	930	0	50210
GCF_015158715.1_ASM1515871v1	4829855	4532769	245979	54	921	0	50186
GCF_015158755.1_ASM1515875v1	4829855	4425956	354141	55	693	0	49065
GCF_015158765.1_ASM1515876v1	4829855	4434757	344310	54	838	0	49950
GCF_015158795.1_ASM1515879v1	4829855	4529031	249493	55	730	0	50601
GCF_015158805.1_ASM1515880v1	4829855	4535318	241751	54	986	0	51800
GCF_015158815.1_ASM1515881v1	4829855	4532871	245170	54	775	0	51039
GCF_015158845.1_ASM1515884v1	4829855	4425856	353383	54	912	0	49704
GCF_015158875.1_ASM1515887v1	4829855	4533969	245873	55	1018	0	48995
GCF_015158895.1_ASM1515889v1	4829855	4530538	248445	54	1069	0	49803
GCF_015158905.1_ASM1515890v1	4829855	4421496	357493	56	908	0	49958
GCF_015158935.1_ASM1515893v1	4829855	4535015	243926	53	850	0	50064
GCF_015158945.1_ASM1515894v1	4829855	4533681	245771	55	792	0	49611
GCF_015158955.1_ASM1515895v1	4829855	4432884	318154	57	895	0	77922
GCF_015158995.1_ASM1515899v1	4829855	4533789	244436	55	938	0	50692
GCF_015159005.1_ASM1515900v1	4829855	4430574	348978	56	720	0	49583
GCF_015159035.1_ASM1515903v1	4829855	4528295	249717	55	782	0	51061
GCF_015159045.1_ASM1515904v1	4829855	4515008	263939	53	770	0	50138
GCF_015159075.1_ASM1515907v1	4829855	4434922	343462	55	956	0	50515
GCF_015159085.1_ASM1515908v1	4829855	4431381	347999	55	736	0	49739
GCF_015159105.1_ASM1515910v1	4829855	4532879	245673	55	902	0	50401
GCF_015159135.1_ASM1515913v1	4829855	4529732	249178	55	575	0	50370
GCF_015159145.1_ASM1515914v1	4829855	4533177	245710	55	883	0	50085
GCF_015159175.1_ASM1515917v1	4829855	4530116	248838	55	861	0	50040
GCF_015159195.1_ASM1515919v1	4829855	4524511	255112	55	763	0	49469
GCF_015190655.1_ASM1519065v1	4829855	4559901	216171	55	883	0	52900
GCF_015274685.1_ASM1527468v1	4829855	4529695	248675	51	997	0	50488
GCF_015274715.1_ASM1527471v1	4829855	4499821	266840	54	1014	0	62180
GCF_015274745.1_ASM1527474v1	4829855	4515308	260649	51	743	0	53155
GCF_015350425.1_ASM1535042v1	4829855	4454438	307547	75	710	0	67160
GCF_015350435.1_ASM1535043v1	4829855	4354206	411575	75	656	0	63418
GCF_015350455.1_ASM1535045v1	4829855	4372664	396605	74	717	0	59869
GCF_016102545.1_ASM1610254v1	4829855	4473036	290430	77	1007	0	65382
GCF_016102575.1_ASM1610257v1	4829855	4379552	397277	73	886	0	52140
GCF_016102585.1_ASM1610258v1	4829855	4488615	288161	70	701	0	52378
GCF_016102645.1_ASM1610264v1	4829855	4403082	367717	74	844	0	58212
GCF_016102655.1_ASM1610265v1	4829855	4321107	455390	71	805	0	52553
GCF_016102675.1_ASM1610267v1	4829855	4487836	286736	72	957	0	54326
GCF_016102685.1_ASM1610268v1	4829855	4449063	307061	117	864	0	72867
GCF_016102745.1_ASM1610274v1	4829855	4430683	318595	70	835	0	79742
GCF_016102755.1_ASM1610275v1	4829855	4447910	306661	74	789	0	74495
GCF_016102765.1_ASM1610276v1	4829855	4484466	288298	71	655	0	56436
GCF_016102775.1_ASM1610277v1	4829855	4469656	296951	74	888	0	62360
GCF_016102785.1_ASM1610278v1	4829855	4424563	318953	72	688	0	85651
GCF_016102845.1_ASM1610284v1	4829855	4481233	290148	72	850	0	57624
GCF_016102855.1_ASM1610285v1	4829855	4465748	299643	70	853	0	63611
GCF_016102875.1_ASM1610287v1	4829855	4426271	330887	70	884	0	71813
GCF_016102905.1_ASM1610290v1	4829855	4489351	285344	71	903	0	54257
GCF_016102915.1_ASM1610291v1	4829855	4390221	384292	72	968	0	54374
GCF_016102945.1_ASM1610294v1	4829855	4487700	285126	70	759	0	56270
GCF_016102975.1_ASM1610297v1	4829855	4440538	317347	70	750	0	71220
GCF_016103005.1_ASM1610300v1	4829855	4380847	389342	71	926	0	58740
GCF_900460465.1_57940_B01	4829855	4498405	282114	12	843	0	48493
